# Supplementary material for: Integrated omics analysis of coronary artery calcifications and myocardial infarction: the Framingham Heart Study
Source: Sci Rep. 2023 Dec 7;13:21581. doi: 10.1038/s41598-023-48848-1 (PMC10703905; doi:10.1038/s41598-023-48848-1)
Supplement: Supplementary file 1 — Supplementary Tables. [file 41598_2023_48848_MOESM1_ESM.xlsx]

## Sheet: Table S1 CA dichotomous
Table S1 Full list of genes from the rank sum based analyses for coronary artery calcification (dichotomous)
Rank	Gene name	Trans-omic score	Genomics	Epigenomics	Transcriptomics
1	TMEM80	2.36524e-05	2.77914e-05	9.99554e-05	0.00806307
2	HAPLN2	3.66244e-05	1.3038e-06	0.00519456	0.00557016
3	GAK	9.87669e-05	6.62875e-05	8.84458e-05	0.00111078
4	PDCD6-AHRR	0.000181513	3.79941e-06	1.22809e-05
5	AHRR	0.000184379	3.79941e-06	1.22809e-05	0.637615
6	EXOC3	0.000187267	3.79941e-06	1.22809e-05	0.11163
7	SLC9A3-AS1	0.000190177	3.79941e-06	1.22809e-05
8	ALAS1	0.000233266	0.00397379	8.8356e-06	0.000227719
9	DNAH1	0.000236511	0.00368048	8.8356e-06	0.00388095
10	TNFRSF1A	0.000284717	1.41733e-05	0.000350646	0.00010088
11	TWF2	0.000309825	0.00368048	8.8356e-06	0.0103924
12	OPRM1	0.000318719	9.45711e-10	0.0249617	0.0647356
13	GTF2IRD1	0.000318719	0.000720755	2.10766e-07	0.264464
14	AJAP1	0.000318719	0.00207487	0.00198153	0.00572429
15	UBA7	0.000340342	5.45701e-06	0.00463916	0.00836659
16	PLAGL1	0.000350189	5.5441e-05	0.000380843	0.000178913
17	CLDND1	0.000462925	0.0081062	4.85699e-05	0.000108583
18	DOCK2	0.000543487	4.37272e-06	0.000998096	0.00940701
19	HTT	0.000548426	8.31984e-06	8.8738e-06	0.0902737
20	LYSMD3	0.000593877	5.25395e-06	0.00497032	0.00412411
21	IPCEF1	0.000637416	9.45711e-10	0.026463	0.666676
22	SPATA1	0.000637416	0.0107789	3.54272e-06	0.646538
23	PIK3CD	0.000637416	0.00546037	0.00153712	0.000317194
24	IGF2R	0.00077004	2.08259e-06	0.0132187	0.00610642
25	PI4KB	0.000904316	0.00379578	6.43863e-05	0.00548314
26	LRRN3	0.000949286	3.57963e-06	0.0438028	0.0003454
27	CSMD1	0.000956091	1.41382e-08	0.000866785	0.414146
28	GNG5	0.000956091	0.0107789	3.54272e-06	0.860376
29	KIF1B	0.000956091	0.0172571	0.0187243	0.00453639
30	APEH	0.000968891	1.18615e-05	0.00563873	0.0126489
31	SCFD2	0.00110467	1.25173e-05	0.0215552	0.00511374
32	NAGK	0.00125674	0.00268481	7.38737e-05	0.000271322
33	NFIA	0.00127474	5.97147e-08	0.00100674	0.792412
34	RPF1	0.00127474	0.0107789	3.54272e-06	0.449299
35	MFN2	0.00127474	0.0384543	0.00534382	0.0115183
36	FGR	0.00142648	0.000410043	8.19438e-05	4.35e-05
37	SETX	0.00158164	8.76038e-06	0.00835201	0.00185348
38	TTF1	0.00159003	8.76038e-06	0.00835201	0.01098
39	SHISA9	0.00159337	7.06035e-08	0.00760066
40	NDNF	0.00159337	0.00248694	5.05677e-06
41	TNFRSF1B	0.00159337	0.0129675	0.00392342	0.00636002
42	NOTCH1	0.00161532	4.3057e-07	0.00065563	0.000961984
43	SORCS2	0.00163229	1.58986e-05	7.07238e-05	0.201275
44	LINC02447	0.00164935	1.58986e-05	7.07238e-05
45	ALOX5	0.00173596	0.0095062	8.96396e-05	0.00295929
46	HLA-DOB	0.00181578	0.0610622	9.07886e-05	0.0129208
47	R3HDM1	0.00191198	1.68204e-07	0.00546955	0.127657
48	ZZZ3	0.00191198	0.000593186	5.09793e-06	0.99236
49	SPEN	0.00191198	0.00479637	0.000778162	0.00162884
50	TUBE1	0.00202784	0.000367251	9.553e-05	0.00274467
51	OR5T1	0.00205636	1.1991e-05	0.236744	0.00768645
52	CBL	0.00219203	1.86882e-05	0.00517419	0.00542579
53	ZRANB3	0.00223056	1.68204e-07	0.00546955	0.526489
54	MIGA1	0.00223056	0.00197234	5.09793e-06
55	FAM43B	0.00223056	0.0220573	0.0132434	0.00705553
56	ST3GAL4	0.00223158	0.00252996	4.37756e-05	0.00417365
57	ZNF148	0.00225149	0.0021314	0.000103893	0.000488175
58	LY6G6E	0.00228151	1.9983e-05	0.000836501	0.00274656
59	LHFPL2	0.00238301	2.05484e-05	0.0062722	0.00414972
60	PFKL	0.00254912	1.94683e-07	0.00583294	0.59515
61	ALPL	0.00254912	8.22422e-05	0.00642909	0.00844298
62	USP33	0.00254912	0.00197234	5.09793e-06	0.671446
63	RPS25	0.00272248	2.32073e-05	0.00168483	0.161212
64	GSTO2	0.00273345	0.0132845	0.000115213	0.00813122
65	SP110	0.00282197	2.38791e-05	0.00398692	0.0101241
66	ICOSLG	0.00286766	1.94683e-07	0.00583294	0.908342
67	NCOA2	0.00286766	0.00229951	5.37085e-06	0.0260422
68	RPL11	0.00286766	0.0340043	0.00415905	0.00194203
69	NAV2	0.00295738	0.00014563	0.000119726	0.0098718
70	SBNO1	0.00304939	0.00169158	5.94114e-05	0.00318064
71	SLC12A9	0.00307261	0.00318764	0.000122179	0.00406713
72	AIRE	0.00318618	1.94683e-07	0.00583294	0.330323
73	PRDM14	0.00318618	0.00229951	5.37085e-06	0.927968
74	CD52	0.00318618	0.00125478	0.00325882	0.00389192
75	SLC39A2	0.00319001	0.00321607	5.07097e-05	0.0100968
76	SCT	0.00339458	2.77914e-05	9.99554e-05	0.869639
77	IRF7	0.00340681	2.77914e-05	9.99554e-05	0.599895
78	CDHR5	0.00348064	2.77914e-05	9.99554e-05	0.0797357
79	RCOR1	0.00348064	0.00391591	0.000130919	0.0115562
80	LOC102723996	0.00350467	1.94683e-07	0.00583294
81	ADRA2C	0.00350467	0.00369724	6.03042e-06	0.448051
82	RPS6KA1	0.00350467	0.0119806	0.00169024	0.0107754
83	EPS8L2	0.00350542	2.77914e-05	9.99554e-05	0.398881
84	NUMB	0.00350542	0.000280826	2.99258e-05	0.00406624
85	ZMIZ1	0.00354276	0.000916576	0.00013336	0.00210392
86	GTPBP2	0.00370681	2.85779e-05	0.00125608	0.00150977
87	FOSL1	0.00382252	0.0137069	0.000134749	0.000762042
88	TRPM2	0.00382314	1.94683e-07	0.00424261	0.846879
89	LINC02171	0.00382314	0.00829604	6.03042e-06
90	C1orf38	0.00382314			0.00351586
91	MVP	0.00400601	0.0145197	6.55862e-05	0.00290707
92	TPP2	0.0041262	3.05162e-05	0.000422231	0.00497418
93	DNMT3L-AS1	0.00414159	1.94683e-07	0.00460369
94	C8orf86	0.00414159	0.0229179	6.15457e-06	0.769529
95	EIF2C1	0.00414159			0.0041699
96	NFAT5	0.00416665	2.33521e-05	0.00248405	0.0132984
97	XPO6	0.00439956	0.00592485	6.73377e-05	0.000305049
98	DPEP2	0.00445526	0.000253198	9.78844e-05	0.0132696
99	DNMT3L	0.00446002	1.94683e-07	0.00583294	0.247472
100	FGFR1	0.00446002	0.0224083	6.15457e-06	0.0496149
101	UTP11L	0.00446002			0.0116609
102	IGF2BP1	0.00471021	0.00729307	6.27695e-05	0.00448664
103	MIPOL1	0.00477842	2.40019e-07	0.0223206	0.793054
104	LOC105373159	0.00477842	0.00870331	7.0535e-06
105	CAP1	0.00477842	0.0167796	0.00370512	0.00467797
106	FKBPL	0.00479675	0.00154592	0.000151717	0.00815354
107	SNRK	0.004928	3.53941e-05	0.0159172	0.00355799
108	PBX2	0.00494269	0.00158456	0.000151717	0.00214175
109	ARHGAP25	0.00507588	0.000424291	0.000155684	0.0070973
110	FANK1-AS1	0.0050968	2.48568e-07	0.0710836
111	RAB4A	0.0050968	0.010097	7.0535e-06	0.500842
112	CDC20	0.0050968	0.0047626	0.000597275	0.00713503
113	NGDN	0.00528653	3.89646e-05	0.0173327	0.00583922
114	STAT5B	0.00536278	3.91255e-05	0.000115286	0.0430151
115	STAT5A	0.00537809	3.91255e-05	0.000115286	0.021378
116	GHDC	0.00539343	3.91255e-05	0.000115286	0.344883
117	STAT3	0.00540878	3.91255e-05	0.00387472	0.00734563
118	ADAM12	0.00541516	2.48568e-07	0.000565389	0.718156
119	C1orf84	0.00541516			0.00957889
120	DOK6	0.00547043	0.00112666	0.00013813	0.0116488
121	CELA3B	0.0057335	2.81627e-07	0.00838841	0.384005
122	POC1A	0.0057335	0.00222499	8.8356e-06	0.0158063
123	DIO1	0.0057335	0.000682827	0.0292772	0.0024385
124	TBC1D14	0.00583154	0.00793967	0.000183937	0.000242117
125	CLASRP	0.0058955	1.12041e-05	0.0132019	0.00647437
126	SIGLEC9	0.00592761	0.0062691	2.466e-05	0.0100175
127	URGCP	0.00597593	0.0216563	0.000194644	0.0104634
128	LINC00339	0.00605181	2.81627e-07	0.00618909
129	PPM1M	0.00605181	0.00368048	8.8356e-06	0.0372733
130	C8A	0.00605181	0.000679547	0.0242801	0.00396964
131	CD320	0.00610573	0.049874	0.000135418	0.0056262
132	SOAT2	0.00626991	0.00497491	0.000200921	0.0125443
133	HSPG2	0.0063701	2.81627e-07	0.00838841	0.817677
134	GLYCTK	0.0063701	0.00368048	8.8356e-06	0.238235
135	TNNI3K	0.0063701	0.00271981	0.00083005	0.00579267
136	NUAK1	0.0063861	4.83434e-05	0.00046719	0.0051376
137	LRCH4	0.00645297	0.00285236	0.000202128	0.0110833
138	UMAD1	0.00646974	5.02233e-05	0.000115229
139	GPR171	0.00652018	5.03055e-05	0.015199	0.00345805
140	KLK13	0.00655391	0.0062691	2.466e-05	0.00536192
141	CELA3A	0.00668837	2.81627e-07	0.00838841	0.781232
142	TLR9	0.00668837	0.00368048	8.8356e-06	0.118557
143	WDR63	0.00668837			0.00675587
144	MKX	0.00686135	5.3874e-05	0.00540702	0.00273227
145	MYO16	0.00698277	5.45407e-05	3.17228e-05
146	TEX22	0.00700661	2.85232e-07	0.00206857
147	AMPD2	0.00700661	0.00947687	0.000242218	0.000185276
148	ZNF652	0.00707014	5.46022e-05	0.00344201	0.00671803
149	CDH22	0.00707014	0.000361765	4.38193e-05	0.00662208
150	EEF1D	0.00707014	0.0169073	0.000209809	0.932239
151	LOC100130950	0.007282	0.0229419	0.000210911	0.0078457
152	RABEP1	0.00731761	0.0294677	0.000210911	0.0024202
153	MTA1	0.00732484	2.85232e-07	0.00206857	0.667942
154	LOC101929054	0.00732484	0.0101351	8.8356e-06
155	PTTG1IP	0.00733545	3.46482e-06	0.0025354	0.00290914
156	SCNN1B	0.00749693	5.80336e-05	0.037212	0.0126824
157	TNFRSF9	0.00753305	5.81065e-05	0.00227183	0.00495518
158	CRIP2	0.00764304	2.85232e-07	0.00206857	0.153027
159	ADAMTSL4	0.00764304	0.0225979	0.0039847	0.00139551
160	PI4KA	0.00769663	0.00103834	3.13838e-05	0.0105103
161	APBA2	0.00775154	5.88758e-05	0.000220624	0.750965
162	FAM189A1	0.00776989	5.88758e-05	0.000220624
163	CEACAM3	0.00786194	5.91673e-05	0.00147935	0.00459341
164	PACS2	0.00796122	2.85232e-07	0.00206857	0.305723
165	WDR82	0.00796122	0.00368048	8.8356e-06	0.0701273
166	INTS3	0.00796122	0.0403648	0.000925663	0.00450715
167	PJA2	0.00808502	5.97925e-05	0.0178609	0.0109238
168	TEDDM1	0.00817887	6.03712e-05	0.00532221	0.00288978
169	COL6A2	0.00823544	6.05988e-05	0.00167306	0.0122074
170	ANKFY1	0.00827326	0.000194812	0.000230885	0.00734543
171	CRIP1	0.00827937	2.85232e-07	0.00206857	0.275986
172	MSANTD1	0.00827937	7.22326e-05	8.8738e-06
173	SEMA4A	0.00827937	0.000205805	0.00054958	0.00401731
174	SPSB4	0.00834914	3.14769e-05	0.000230913	0.588667
175	CARD8	0.00857884	0.00461162	0.000233207	0.000284396
176	BRF1	0.0085975	2.85232e-07	0.00206857	0.0748795
177	SLC25A44	0.0085975	0.000165506	0.00054958	0.0032778
178	GPATCH3	0.00865608	0.00282341	0.000235236	0.0089754
179	TEDC1	0.00891561	2.85232e-07	0.00206857
180	C16orf87	0.00891561	0.0258491	9.00947e-06	0.361011
181	DGKQ	0.00902761	6.62875e-05	8.84458e-05	0.875844
182	IDUA	0.00906716	6.62875e-05	8.84458e-05	0.351204
183	FGFRL1	0.00908697	6.62875e-05	8.84458e-05	0.680904
184	CREB3L2	0.00922621	6.717e-05	0.00639283	0.00311681
185	LOC100507437	0.0092337	2.85232e-07	0.00206857
186	GPT2	0.0092337	0.0258491	9.00947e-06	0.2188
187	OR10K1	0.0092337	0.0103485	0.0276657	0.0087904
188	CCDC168	0.00955177	3.10844e-07	0.00729305
189	SNORD148	0.00955177	0.0258491	9.00947e-06
190	PEA15	0.00955177	0.00086038	0.0104919	0.00382729
191	POU2F1	0.0098553	2.14407e-06	0.000254231	0.0537366
192	TALDO1	0.0098553	7.1988e-05	9.99554e-05	0.128542
193	METTL21C	0.00986981	3.10844e-07	0.00729305
194	MYLK3	0.00986981	0.0258491	9.00947e-06	0.388548
195	NCSTN	0.00986981	0.00298087	0.00301297	0.00909393
196	DEAF1	0.00987593	7.1988e-05	9.99554e-05	0.91456
197	LOC171391	0.00989658	7.1988e-05	9.99554e-05
198	UGCG	0.00997939	0.0107069	0.000256186	0.0132975
199	WDR1	0.0100417	0.00252705	0.000257125	0.00322084
200	BIVM	0.0101878	3.10844e-07	0.00729305	0.082938
201	CDYL	0.0101878	0.000247375	1.09585e-05	0.856086
202	POGK	0.0101878	0.00721589	0.000596734	0.00983695
203	ARHGAP26	0.0102299	7.41932e-05	0.00100085	0.00348802
204	JAK3	0.0103985	7.4458e-05	0.0158481	0.00162368
205	ARAP3	0.0104197	7.44769e-05	0.00975457	0.00381621
206	ERCC5	0.0105058	3.10844e-07	0.0111707	0.0840996
207	SLC22A11	0.0105058	0.0115796	1.09651e-05	0.223454
208	ZBTB37	0.0105058	0.0020477	0.00150137	0.00521859
209	METTL21EP	0.0108238	3.10844e-07	0.0111707
210	SLC22A12	0.0108238	0.00865032	1.09651e-05	0.619544
211	LAMC1	0.0108238	0.000155911	0.0057039	0.00764304
212	BIVM-ERCC5	0.0111418	3.10844e-07	0.0111707
213	SPIN3	0.0111418	1	1.10428e-05	0.927719
214	ZC3H11A	0.0111418	0.000260985	0.0028779	0.00441508
215	ATIC	0.0111741	7.91193e-06	0.000267665	0.875269
216	DNMT3B	0.0111961	7.76203e-05	0.00242333	6.71e-05
217	PTPRD	0.011262	7.78227e-05	0.100174	0.0096917
218	POGLUT2	0.0114597	3.10844e-07	0.0111707
219	METTL16	0.0114597	0.00103878	1.1217e-05
220	OR2AK2	0.0114597	0.00416877	0.00889363	0.012038
221	HAL	0.0115053	0.000182076	0.00027277	0.00678701
222	PFKFB4	0.0116391	7.89318e-05	0.00273734	0.000713607
223	TEX30	0.0117776	3.10844e-07	0.0111707
224	PAFAH1B1	0.0117776	0.00118738	1.1217e-05
225	PGBD2	0.0117776	0.0044762	0.00768245	0.0119255
226	LSP1	0.0117962	0.00115276	0.000275163	0.000661596
227	SEMA3D	0.0118638	8.03477e-05	0.0151799	0.00398179
228	FBN3	0.0120906	0.0267372	0.00027658	0.00164975
229	LINC02308	0.0120955	0.0174514	1.19995e-05
230	NADK	0.0120955	0.0060414	0.0052409	0.00400133
231	BMPR1A	0.0121819	2.97743e-05	0.000276581	0.817703
232	NALT1	0.0124133	4.3057e-07	0.00065563
233	STON2	0.0124133	0.000459246	1.19995e-05	0.646236
234	PANK4	0.0124133	0.0135336	0.00519761	0.000442029
235	TPD52L2	0.0124346	0.0055915	0.000281921	0.0118543
236	RNF213	0.0126201	8.23576e-05	0.00066625	0.0110032
237	EGFL7	0.0127312	4.3057e-07	0.000292545	0.0760632
238	UBC	0.01276	8.29728e-05	0.010523	0.00173972
239	FOXN1	0.0127834	0.00580042	0.000286094	0.00849033
240	MIR4673	0.013049	4.3057e-07	0.00065563
241	RERE	0.013049	0.000850503	0.00304848	9.27e-05
242	UTP11	0.0131843	3.92081e-05	0.00029214
243	SF3A3	0.0132081	2.26508e-05	0.00029214	0.0724592
244	INPP5B	0.0132319	3.92081e-05	0.00029214	0.287707
245	SEC16A	0.0133668	4.3057e-07	0.00065563
246	HRAT5	0.0133668	0.00308972	1.22809e-05
247	BC029383	0.0133668			0.00369402
248	RNF19B	0.013471	0.0324219	0.00029459	0.00107016
249	LINC00423	0.0135672	2.45789e-05	0.000294779
250	MIR4674	0.0136846	4.3057e-07	0.00065563
251	MTOR	0.0136846	0.00239684	0.00831561	0.0128577
252	CDKN2B-AS1	0.0140023	4.7146e-07	0.0126946
253	MTHFR	0.0140023	0.000104026	0.00193467	0.000297325
254	NOL6	0.0141023	0.00425313	0.000298232	0.0127491
255	SPAG9	0.0142994	0.00815356	0.00030094	0.000352636
256	COL6A4P2	0.01432	5.482e-07	0.00196252
257	LINC00899	0.01432	0.00644638	1.62229e-05
258	EIF4G3	0.01432	0.00795533	0.00440928	0.0125784
259	IKZF1	0.014448	6.54286e-05	0.000303648	0.198065
260	CARD11	0.0144729	0.00563659	0.000305903	0.0073737
261	FAM86HP	0.0146377	5.482e-07	0.0154414
262	PRR34	0.0146377	0.00644638	1.62229e-05
263	ECE1	0.0146377	0.00795533	0.00402203	0.00564205
264	LDB3	0.0149554	5.57941e-07	0.00276545	0.185606
265	MIR3619	0.0149554	0.00644638	1.62229e-05
266	KL	0.0151772	9.14122e-05	0.000294779	0.408879
267	VAV2	0.0152281	0.000254176	0.000319399	0.0094374
268	OPN4	0.0152731	5.57941e-07	0.0199994	0.396802
269	MIRLET7BHG	0.0152731	0.00644638	1.62229e-05
270	SUPT6H	0.0152791	0.0209132	0.000322036	0.0117374
271	WAPL	0.0155907	5.57941e-07	0.00322536
272	MIR4763	0.0155907	0.00644638	1.62229e-05
273	RPA2	0.0155907	0.00014819	0.00725	0.00905782
274	PPP4C	0.0158197	0.0165972	0.000327143	0.00722053
275	CDKN2B	0.0159083	5.72376e-07	0.0126946	0.720364
276	MIRLET7B	0.0159083	0.00644638	1.62229e-05
277	PTAFR	0.0159083	0.00409205	0.000569404	0.0115088
278	VPS13B	0.0160281	4.60644e-06	0.000327273	0.0597618
279	CAPN8	0.0162259	7.35346e-07	0.00235937
280	PRR34-AS1	0.0162259	0.0027797	1.62229e-05
281	TAF12	0.0162259	0.00466908	0.00542246	0.0132694
282	WDR6	0.0164223	0.0253873	0.000333874	0.00616352
283	MAN2A1	0.0165435	7.6978e-07	0.000530314	0.980186
284	LOC642648	0.0165435	0.00644638	1.62229e-05
285	ARSJ	0.0166078	0.000102807	0.000325075	0.105889
286	LINC01848	0.016861	7.6978e-07	0.0143995
287	MIRLET7A3	0.016861	0.00644638	1.62229e-05
288	STK40	0.016861	0.00464026	0.00130598	8.73e-05
289	MAP3K13	0.0171786	1.21602e-06	0.00219592	0.547272
290	PPARA	0.0171786	0.00164929	1.62229e-05	0.285411
291	CSF3R	0.0171786	0.00964675	0.0033279	0.000570858
292	NT5C2	0.0172787	0.000105842	0.00216545	0.00738173
293	POLR2A	0.0173058	0.00556481	0.000341487	0.00159813
294	NR1I3	0.0174144	7.70967e-05	0.00034279	0.907158
295	B4GALT3	0.0174416	7.70967e-05	0.00034279	0.855112
296	MIR5187	0.0174689	7.70967e-05	0.00034279
297	BCAN	0.0174961	1.3038e-06	0.00519456	0.0395188
298	WNT7B	0.0174961	0.00236272	1.62229e-05	0.603085
299	HECTD3	0.0174961	0.00327299	0.00685152	0.00739168
300	DEDD	0.0174961	7.70967e-05	0.00034279	0.339991
301	ADAMTS4	0.0175234	7.70967e-05	0.00034279	0.651067
302	PFDN2	0.0175507	7.70967e-05	0.00034279	0.68446
303	SDHC	0.017578	7.70967e-05	0.00034279	0.144152
304	NDUFS2	0.0176053	7.70967e-05	0.00034279	0.0300407
305	FCER1G	0.0176327	7.70967e-05	0.00034279	0.873252
306	APOA2	0.01766	7.70967e-05	0.00034279	0.231692
307	TOMM40L	0.0176874	7.70967e-05	0.00034279	0.299692
308	PCP4L1	0.0177148	7.70967e-05	0.00034279
309	NES	0.0178135	1.3038e-06	0.00289477	0.674985
310	NKX2-3	0.0178135	0.00809306	1.65537e-05	0.143181
311	JAK1	0.0178135	0.000431121	0.00236187	0.000969279
312	CRHR1	0.0179073	0.000110457	0.00419956	0.0121706
313	SCNN1A	0.0180731	1.41733e-05	0.000350646	0.124687
314	TAPBPL	0.0181008	1.41733e-05	0.000350646	0.876991
315	LTBR	0.0181285	1.41733e-05	0.000350646	0.994595
316	LINC01475	0.018131	0.0106903	1.65537e-05
317	DPH5	0.018131	0.0229391	0.0130486	0.0606435
318	CD27	0.018184	1.41733e-05	0.000350646	0.759128
319	FNDC3B	0.0182952	0.000111478	0.0014153	0.00676802
320	DLK1	0.0184068	0.0163124	0.000353116	0.00550543
321	IQGAP3	0.0184484	1.3038e-06	0.00483791	0.689491
322	GOT1	0.0184484	0.00809306	1.65537e-05	0.234911
323	CASQ2	0.0184484	0.00265843	0.0171565	0.0122658
324	MTERF4	0.0187153	0.000114605	0.0002104
325	PASK	0.0187435	0.000114605	0.0002104	0.0760706
326	RRNAD1	0.0187658	1.3038e-06	0.00289477
327	CPSF4L	0.0187658	0.00517792	1.78658e-05
328	NOTCH2	0.0187658	0.00255345	0.0326493	0.00827667
329	ANO7	0.0187717	0.000114605	0.0002104	0.838344
330	SNED1	0.0187999	0.000114605	0.0002104	0.951463
331	PPP1R7	0.0188281	0.000114605	0.0002104	0.360084
332	ADARB2	0.0189413	7.44886e-05	0.000356785	0.412002
333	ADARB2-AS1	0.0189696	7.44886e-05	0.000356785
334	GPATCH4	0.0190832	1.3038e-06	0.00519456	0.103902
335	CDC42EP4	0.0190832	0.00517792	1.78658e-05	0.989406
336	MCL1	0.0190832	0.0301372	0.0039847	0.0120038
337	IFIT1B	0.0191685	0.000117652	0.000174404
338	SLC16A12-AS1	0.019197	0.000117652	0.000174404
339	IFIT1	0.0192256	0.000117652	0.000174404	0.260411
340	SLC16A12	0.0192541	0.000117652	0.000174404	0.398449
341	IFIT5	0.0192827	0.000117652	0.000174404	0.409462
342	LOC101928177	0.0194006	1.3038e-06	0.00519456
343	SDK2	0.0194006	0.00194804	1.78658e-05	0.473246
344	ARNT	0.0194006	0.00527346	0.0152	0.0102878
345	IL15	0.0196558	1.93582e-05	0.000366264	0.903348
346	CEP85L	0.0197179	1.45719e-06	0.000650013
347	FAM104A	0.0197179	0.00517792	1.78658e-05	0.481137
348	FAM63A	0.0197179			0.00952109
349	NCKAP5	0.0197713	1.82339e-05	0.000367913	0.796394
350	BRD7P3	0.0200353	1.45719e-06	0.00573205	0.634207
351	PRDM2	0.0200353	0.00361683	1.91671e-05	0.0337522
352	CDC42SE1	0.0200353	0.00112415	0.0142245	0.00230617
353	NTM	0.0200906	0.00130223	0.000372769	0.00377817
354	SEPTIN9	0.0201198	0.000120974	0.000368747
355	PLN	0.0203526	1.45719e-06	0.000650013	0.900645
356	NUB1	0.0203526	0.00170615	1.95881e-05	0.0605265
357	TTC3	0.0206698	1.63889e-06	0.00100203	0.914687
358	WDR86-AS1	0.0206698	0.00572349	1.95881e-05
359	MRPL9	0.0206698	0.0142575	0.00826217	0.00593671
360	DYSF	0.0206776	0.000125805	0.00648772	0.000750382
361	PDE6B	0.0208849	8.79421e-06	0.000381603	0.8759
362	CHST8	0.0209146	5.76346e-05	0.000385657	0.855068
363	PIGP	0.0209871	1.63889e-06	0.00384863	0.94907
364	WDR86	0.0209871	0.00572349	1.95881e-05	0.987949
365	S100A6	0.0209871	0.00494337	0.0101714	0.00300273
366	FGF14-IT1	0.0211231	2.78186e-05	0.000389277
367	SKIV2L	0.0211231	0.00012631	0.00055748	0.0107681
368	FGF14	0.021153	2.78186e-05	0.000389277	0.591012
369	FGF14-AS2	0.0211828	2.78186e-05	0.000389277
370	DSCR9	0.0213043	1.63889e-06	0.0217468	0.291612
371	CRYGN	0.0213043	0.00572349	1.95881e-05	0.921194
372	ADAR	0.0213043	0.000300094	0.00129174	0.00581036
373	TEP1	0.0214527	0.000699081	0.00039051	0.00341041
374	PDE4A	0.0216034	0.000131124	0.000270976	0.0672794
375	LINC02014	0.0216215	1.70442e-06	0.0154414
376	MIR3907	0.0216215	0.00572349	1.95881e-05
377	FCRL3	0.0216215	0.00703282	0.0140776	0.00473986
378	MIR1238	0.0216336	0.000131124	0.000270976
379	TYK2	0.0216638	0.000131124	0.000270976	0.0249858
380	ATG4D	0.021694	0.000131124	0.000270976	0.456059
381	CDC37	0.0217243	0.000131124	0.000270976	0.48387
382	MIR1181	0.0217545	0.000131124	0.000270976
383	LOC105374313	0.0219387	1.93431e-06	0.0174755
384	CYP24A1	0.0219387	0.000932859	2.01479e-05	0.359849
385	FCRL2	0.0219387	0.00703282	0.0140776	0.00838297
386	SYT12	0.0222559	1.96498e-06	0.00850923	0.31384
387	BCAS1	0.0222559	0.0001871	2.01479e-05	0.0163084
388	COPA	0.0222559	0.00298087	0.00145327	0.00231174
389	PC	0.022573	1.96498e-06	0.00601	0.566589
390	PFDN4	0.022573	0.000787036	2.01479e-05	0.619957
391	F11R	0.022573	0.000394965	0.00383735	0.00476585
392	C11orf86	0.0228901	1.96498e-06	0.00601
393	MIR4756	0.0228901	0.0001871	2.01479e-05
394	ARHGAP30	0.0228901	0.000394965	0.00383735	0.00229958
395	KDM7A	0.0232072	1.98093e-06	0.00824559
396	PABPC3	0.0232072	0.0159523	2.18124e-05	0.113262
397	SELP	0.0232072	0.00171912	0.00882189	0.00256079
398	TPTE2P1	0.0235243	0.0159523	2.18124e-05
399	AIRN	0.0238414	2.08259e-06	0.0188296
400	RPAP2	0.0238414	0.0263553	2.38267e-05	0.566938
401	RNASEL	0.0238414	0.00751125	0.00937269	0.0011618
402	LINC01363	0.0241584	2.14407e-06	0.00141601
403	GLMN	0.0241584	0.0287518	2.38267e-05	0.370241
404	NCF2	0.0241584	0.0381751	0.00767296	0.000940956
405	SIGLEC7	0.0244754	0.0062691	2.466e-05	0.407909
406	FAM129A	0.0244754			0.0063249
407	GPA33	0.0247924	2.14407e-06	0.0133584	0.201021
408	LOC101928517	0.0247924	0.0062691	2.466e-05
409	RAB3GAP2	0.0247924	0.000314762	0.00960837	0.0033605
410	STYXL2	0.0251093	2.14407e-06	0.0133584
411	KLK14	0.0251093	0.0062691	2.466e-05	0.266129
412	TRIM11	0.0251093	0.000390223	0.00661716	0.012674
413	OTUD7A	0.0254263	2.25657e-06	0.0232173	0.239324
414	CTU1	0.0254263	0.0062691	2.466e-05	0.161123
415	PP2672	0.0254263	0.00956527	0.00431882	0.00933227
416	FOXI2	0.0257432	2.30394e-06	0.0198895	0.874706
417	CD33	0.0257432	0.0062691	2.466e-05	0.497289
418	HNRNPU	0.0257432	0.00767767	0.00577945	0.00952771
419	ZNRF4	0.0260601	2.3336e-06	0.0286257	0.598668
420	ACP1	0.0260601	0.0165254	0.00507537	0.0133391
421	LINC01932	0.026377	2.39351e-06	0.0135856
422	NCOA1	0.026377	0.0456024	0.030079	0.00889859
423	UBLCP1	0.0266938	2.39351e-06	0.0135856	0.421064
424	MIR8074	0.0266938	0.0130445	2.466e-05
425	RASGRP3	0.0266938	0.00443676	0.00541389	0.00307388
426	RNF145	0.0270106	2.39351e-06	0.0135856	0.179994
427	LINC01872	0.0270106	0.0130445	2.466e-05
428	MSH2	0.0270106	0.0015337	0.00405982	0.0103326
429	LOC285626	0.0273274	2.39351e-06	0.0105982
430	SIGLEC17P	0.0273274	0.0062691	2.466e-05
431	OTX1	0.0273274	0.00332438	0.00713133	0.00969842
432	MUC19	0.0276442	2.46872e-06	0.0567835
433	SIGLECL1	0.0276442	0.0062691	2.466e-05
434	HSPC159	0.0276442			0.00616189
435	PICSAR	0.027961	2.48097e-06	0.000729386
436	GRWD1	0.027961	0.0231162	2.50326e-05	0.224232
437	PLEK	0.027961	0.0416242	0.00215297	0.00199765
438	ITGB2	0.0282777	2.48097e-06	0.0025354	0.026237
439	SULT2B1	0.0282777	0.00212243	2.50326e-05	0.0946425
440	LINC00163	0.0285944	2.48097e-06	0.000729386
441	LMTK3	0.0285944	0.00212243	2.50326e-05
442	GKN1	0.0285944	0.0253271	0.0071442	0.000862125
443	FAM207A	0.0289111	2.48097e-06	0.0025354
444	KCNJ14	0.0289111	0.0231162	2.50326e-05	0.491996
445	MXD1	0.0289111	0.00376244	0.000790159	0.00760539
446	LINC01547	0.0292278	2.48097e-06	0.0025354
447	CYTH2	0.0292278	0.0231162	2.50326e-05	0.0787492
448	ADARB1	0.0295444	2.48097e-06	0.000729386	0.190784
449	KDELR1	0.0295444	0.0231162	2.50326e-05	0.166139
450	MTMR10	0.0298611	2.52651e-06	0.00227826	0.0995137
451	AK5	0.0298611	0.000593186	2.57925e-05	0.588249
452	CCT7	0.0298611	0.0104487	0.000788306	0.0011101
453	TRPM1	0.0301777	2.52651e-06	0.0124926	0.0617963
454	DYRK4	0.0301777	0.00137269	2.79479e-05	0.451779
455	CIAO1	0.0301777	0.0115914	0.00129802	0.00996816
456	TAFA2	0.0304942	2.62949e-06	0.00796168
457	FGF6	0.0304942	0.0043048	2.79479e-05	0.791186
458	SLC5A7	0.0304942	0.0153156	0.0678746	0.0077221
459	CDKN2A	0.0308108	2.7223e-06	0.0126946	0.798085
460	RAD51AP1	0.0308108	0.0043048	2.79479e-05	0.201133
461	SULT1C4	0.0308108	0.00117167	0.021118	0.0122894
462	HDDC2	0.0311273	2.75982e-06	0.000994392	0.77313
463	C12orf4	0.0311273	0.00137269	2.79479e-05	0.817341
464	BCL2L11	0.0311273	0.00373806	0.00625113	0.00128386
465	CEBPG	0.0314438	2.83424e-06	0.0191377	0.590192
466	EXOC6B	0.0314438	0.00289588	2.83935e-05
467	PSD4	0.0314438	0.00572711	0.00774432	0.0105551
468	CEBPA	0.0317603	2.83424e-06	0.0191377	0.365461
469	EMX1	0.0317603	0.00658874	2.83935e-05	0.839376
470	RALB	0.0317603	0.0445157	0.00191673	0.00231963
471	PEPD	0.0320768	2.83424e-06	0.00193627	0.0939301
472	SPR	0.0320768	0.00312583	2.83935e-05	0.367709
473	SPATS2L	0.0320768	0.00271182	0.00700312	0.00483994
474	ADAM9	0.0323932	2.99814e-06	0.00534083	0.104842
475	MDN1	0.0323932	0.00483204	2.86323e-05	0.0778997
476	CFLAR	0.0323932	0.000304063	0.00616535	0.00293785
477	HTRA4	0.0327097	2.99814e-06	0.00534083	0.162623
478	LYRM2	0.0327097	0.00483204	2.86323e-05	0.15639
479	NOP58	0.0327097	0.00150438	0.00290949	0.00683963
480	PLEKHA2	0.0330261	2.99814e-06	0.00534083
481	LOC101929057	0.0330261	0.00483204	2.86323e-05
482	CXCR2	0.0330261	0.0173392	0.00304232	0.00838617
483	LINC01678	0.0333424	3.15049e-06	0.00127895
484	ANKRD6	0.0333424	0.00483204	2.86323e-05	0.885879
485	VIL1	0.0333424	0.00784272	0.00356259	0.00696131
486	MIR646HG	0.0336588	3.15944e-06	0.0397415
487	ZNF572	0.0336588	0.00193751	2.86581e-05	0.709489
488	TTLL4	0.0336588	0.0320095	0.00371359	0.00782414
489	C20orf197	0.0339751	3.15944e-06	0.00787618	0.155787
490	LOC105375744	0.0339751	0.0187648	2.86581e-05
491	FBXO36	0.0339751	0.000759379	0.0151852	0.000988503
492	LOC729296	0.0342914	3.15944e-06	0.00787618
493	WASHC5	0.0342914	0.0209721	2.86581e-05
494	INPP5D	0.0342914	0.00338363	0.0127848	0.0120691
495	CDH26	0.0346077	3.15944e-06	0.00333527	0.357092
496	NSMCE2	0.0346077	0.0174266	2.86581e-05	0.479892
497	CXCR7	0.0346077			0.0027666
498	PPP1R3D	0.034924	3.15944e-06	0.00333527	0.457311
499	SQLE	0.034924	0.002572	2.86581e-05	0.85294
500	ASB1	0.034924	0.000777318	0.00481044	0.00564366
501	SYCP2	0.0352402	3.15944e-06	0.00333527	0.785222
502	HSDL1	0.0352402	0.00376599	2.88548e-05	0.0405581
503	FARP2	0.0352402	0.000244327	0.000842119	0.00451988
504	SELENOKP3	0.0355564	3.20901e-06	0.0012704
505	SLC38A8	0.0355564	0.00606633	2.88548e-05
506	DCTN1	0.0355564	0.00043993	0.00407	0.00431509
507	WWOX	0.0358726	3.33864e-06	0.00837959	0.195326
508	DNAAF1	0.0358726	0.0044111	2.88548e-05
509	POLR1A	0.0358726	0.00166166	0.0112581	0.0129644
510	ADRB2	0.0361888	3.38048e-06	0.00197024	0.974682
511	MBTPS1	0.0361888	0.0044111	2.88548e-05	0.247777
512	SNRNP200	0.0361888	0.0115914	0.00129802	0.00486069
513	ADAD2	0.036505	0.0044111	2.88548e-05	0.477573
514	ACTR1B	0.036505	0.0228251	0.000798553	0.0107376
515	ITGB2-AS1	0.0368211	3.46482e-06	0.0025354
516	PAPLN	0.0368211	0.000280826	2.99258e-05	0.683416
517	AFF3	0.0368211	0.000262033	0.0194767	0.0105456
518	MIR1255A	0.0371372	3.53725e-06	0.0037853
519	LOC101928123	0.0371372	0.000280826	2.99258e-05
520	CCDC93	0.0371372	0.0120316	0.00525762	0.602288
521	FLJ20021	0.0374533	3.53725e-06	0.0037853
522	CIR1	0.0374533	0.00460444	0.00154026	0.00704109
523	MIR8066	0.0377693	3.53725e-06	0.0037853
524	PSEN1	0.0377693	0.000280826	2.99258e-05	0.0230487
525	CALCRL	0.0377693	0.0125709	0.121389	0.00853804
526	PPP3CA	0.0380854	3.53725e-06	0.0037853	0.0793278
527	CBX8	0.0380854	0.001157	3.01447e-05	0.66125
528	MREG	0.0380854	0.00180433	0.000443096	0.00750655
529	LINC01977	0.0384014	0.001157	3.01447e-05
530	CXCR2P1	0.0384014	0.023751	0.00304232	0.000170622
531	IMMP2L	0.0387174	3.57963e-06	0.00570782	0.938104
532	CBX2	0.0387174	0.001157	3.01447e-05	0.731066
533	WDFY1	0.0387174	0.00952138	0.00141488	0.0113177
534	HTR4	0.0390334	3.64968e-06	0.0555857	0.254098
535	MIR4739	0.0390334	0.001157	3.01447e-05
536	FAM124B	0.0390334	0.00662493	0.0125771	0.00135468
537	AKR1C1	0.0393493	3.68897e-06	0.336454	0.944742
538	P2RX6	0.0393493	0.00214239	3.13838e-05	0.0369271
539	PID1	0.0393493	0.00180836	0.0524992	0.0069847
540	AKR1C6P	0.0396652	3.68897e-06	0.0102717
541	THAP7-AS1	0.0396652	0.00214239	3.13838e-05
542	AKR1C3	0.0399811	3.68897e-06	0.0525444	0.0418004
543	LOC107987389	0.0399811	0.000359378	3.13838e-05
544	ANKMY1	0.0399811	0.00443749	0.00156186	0.00251091
545	LZTR1	0.040297	0.00214239	3.13838e-05	0.51537
546	LRRN1	0.040297	0.0141958	0.00400242	0.012294
547	LINC01637	0.0406129	0.00214239	3.13838e-05
548	ITPR1	0.0406129	0.000618818	0.0160826	0.00427801
549	AIFM3	0.0409287	0.00214239	3.13838e-05	0.039957
550	MTMR14	0.0409287	0.00346061	0.00937466	0.0046949
551	SNAP29	0.0412445	0.00259379	3.13838e-05	0.798337
552	C3orf42	0.0412445			0.00906649
553	RNU6ATAC	0.0415603	3.93963e-06	0.00497258
554	TMEM43	0.0415603	0.0106546	0.00300422	0.00459753
555	RXRA	0.0418761	3.93963e-06	0.00076458	0.157622
556	CRKL	0.0418761	0.00214239	3.13838e-05	0.112212
557	SLC6A6	0.0418761	0.00331316	0.0110609	0.000938755
558	LOC107985355	0.0421918	4.32849e-06	0.0292729
559	UBE2E1	0.0421918	0.000815931	0.0017551	0.0132659
560	PRSS38	0.0425076	4.32849e-06	0.00252136	0.351925
561	MYO16-AS1	0.0425076	0.0233223	3.17228e-05
562	TGFBR2	0.0425076	0.00307388	0.0190027	0.000222717
563	DNAJB12	0.0428233	4.33533e-06	0.00975825	0.029409
564	NPTN	0.0428233	0.0191678	3.38524e-05	0.0880754
565	ZNF619	0.0428233	0.00522606	0.00702538	0.0103827
566	MICU1	0.0431389	4.33533e-06	0.0192188
567	CD276	0.0431389	0.0191678	3.38524e-05	0.865611
568	TRAK1	0.0431389	0.0013563	0.00287597	0.00198961
569	INSYN1	0.0434546	0.00174151	3.38524e-05
570	INSYN2B	0.0437702	4.37272e-06	0.00795011
571	INSYN1-AS1	0.0437702	0.00981308	3.38524e-05
572	NBEAL2	0.0437702	0.0019239	0.00149854	0.000160296
573	FOXI1	0.0440858	4.37272e-06	0.00626186	0.48407
574	RIIAD1	0.0440858	0.0142575	3.3874e-05
575	KLHL18	0.0440858	0.00316571	0.00734728	0.00504018
576	NUP160	0.0444014	4.38883e-06	0.0294263	0.236181
577	SNX27	0.0444014	0.0443236	3.3874e-05	0.146664
578	AGBL2	0.044717	4.38883e-06	0.00234933	0.530402
579	TUFT1	0.044717	0.01307	3.3874e-05	0.0217448
580	FNBP4	0.0450325	4.38883e-06	0.00234933	0.532454
581	MIR193B	0.0450325	0.014692	3.45743e-05
582	RBM5	0.0450325	0.000601682	0.025193	0.00362702
583	MIR599	0.0453481	4.60644e-06	0.173768
584	MIR365A	0.0453481	0.014692	3.45743e-05
585	GNAI2	0.0453481	0.000777014	0.00942975	0.00314424
586	MIR193BHG	0.0456636	0.014692	3.45743e-05
587	MIR875	0.045979	4.60644e-06	0.173768
588	MRTFB	0.045979	0.00594614	3.45743e-05
589	TRIOBP	0.0462945	4.76044e-06	0.00166387	0.121626
590	MIR1244-2	0.0462945	0.0081685	3.618e-05
591	PRKCD	0.0462945	0.00176112	0.00188426	0.00114183
592	SH3BP1	0.0466099	4.76044e-06	0.00166387	0.937357
593	DTWD2	0.0466099	0.0081685	3.618e-05	0.420096
594	CACNA1D	0.0466099	0.00596152	0.0041836	0.00730992
595	LGALS1	0.0469253	4.76044e-06	0.00166387	0.0997471
596	LOC105379143	0.0469253	0.000526713	3.618e-05
597	SLMAP	0.0469253	0.00584407	0.00655639	0.00738961
598	PDXP-DT	0.0472407	4.76044e-06	0.00166387
599	MIR1244-3	0.0472407	0.0081685	3.618e-05
600	EPHA6	0.0472407	0.000712638	0.00111888	0.0116463
601	PDXP	0.0475561	4.76044e-06	0.00166387	0.550505
602	MIR1244-4	0.0475561	0.0081685	3.618e-05
603	CSTA	0.0475561	0.0260925	0.0145849	0.00963756
604	GGA1	0.0478714	4.76044e-06	0.00166387	0.288269
605	DMXL1	0.0478714	0.000526713	3.618e-05	0.0807307
606	C3orf37	0.0478714			0.012743
607	LGALS2	0.0481867	4.76044e-06	0.00166387	0.916609
608	MIR1244-1	0.0481867	0.0081685	3.618e-05
609	ACPL2	0.0481867			0.00600137
610	NOL12	0.048502	4.76044e-06	0.00166387	0.182564
611	PIGB	0.048502	0.0372008	3.72255e-05	0.554585
612	TRPC1	0.048502	0.00124852	0.00929972	0.0013466
613	CUX1	0.0488173	4.78719e-06	0.000865873	0.0155573
614	PIGBOS1	0.0488173	0.0129288	3.72255e-05
615	HMX2	0.0491326	4.94373e-06	0.00844166
616	RSL24D1	0.0491326	0.0275047	3.72255e-05	0.0253429
617	ABCF3	0.0491326	0.00817614	0.0044177	0.00688754
618	BUB3	0.0494478	4.94373e-06	0.00844166	0.299401
619	RAB27A	0.0494478	0.0275047	3.72255e-05	0.510151
620	EIF4G1	0.0494478	0.00817614	0.000922209	0.00118538
621	OXTR	0.049763	5.13458e-06	0.00393343	0.196583
622	DIXDC1	0.049763	0.0214008	3.77574e-05	0.983389
623	ST6GAL1	0.049763	0.00166445	0.00652481	0.01188
624	RAD18	0.0500782	5.13458e-06	0.00507028	0.258731
625	HSPB2	0.0500782	0.0214008	3.77574e-05	0.0341326
626	C3orf24	0.0500782			0.00765253
627	ALG9	0.0503934	0.0214008	3.77574e-05	0.532283
628	OSBPL10	0.0503934	0.00261485	0.00226984	0.00592264
629	ADGRV1	0.0507085	5.25395e-06	0.0032727
630	HSPB2-C11orf52	0.0507085	0.0214008	3.77574e-05
631	GLB1	0.0507085	0.00325407	0.00591884	0.00118073
632	MBLAC2	0.0510236	5.25395e-06	0.00497032	0.999121
633	DLAT	0.0510236	0.0214008	3.77574e-05	0.0889266
634	CSRNP1	0.0510236	0.00234796	0.0049137	0.0003972
635	POLR3G	0.0513387	5.25395e-06	0.00497032	0.725833
636	CRYAB	0.0513387	0.0214008	3.77574e-05
637	SETD2	0.0513387	0.00287402	0.0064499	0.0124154
638	CETN3	0.0516538	5.25395e-06	0.00497032	0.501974
639	C11orf52	0.0516538	0.0214008	3.77574e-05	0.705539
640	MIR3119-2	0.0519688	5.26153e-06	0.0116895
641	FDXACB1	0.0519688	0.0214008	3.77574e-05	0.053532
642	USP4	0.0519688	0.00020718	0.00121892	0.0100944
643	LINC01681	0.0522839	5.26153e-06	0.0116895
644	CD82	0.0522839	0.000676419	3.80649e-05	0.0732632
645	MIR3119-1	0.0525989	5.26153e-06	0.0622193
646	RASA3	0.0525989	0.00907025	3.8082e-05	0.168564
647	METTL11B	0.0529139	5.26153e-06	0.0116895
648	TH2LCRR	0.0529139	0.087652	3.86636e-05
649	BAP1	0.0529139	0.000405174	0.00451454	2.03e-05
650	KIFAP3	0.0532288	5.26153e-06	0.0106585	0.561466
651	KIF3A	0.0532288	0.00794539	3.86636e-05	0.329918
652	RYR2	0.0535438	5.42027e-06	0.00174605	0.237592
653	IL4	0.0535438	0.087652	3.86636e-05	0.648526
654	GUCA1C	0.0535438	0.00172657	0.0952979	0.0105244
655	MIR5193	0.0538587	5.45701e-06	0.00463916
656	RAD50	0.0538587	0.0867509	3.86636e-05	0.984469
657	HCLS1	0.0538587	0.112795	0.0471868	0.00030526
658	AMIGO3	0.0541736	5.45701e-06	0.00463916	0.871356
659	CCNI2	0.0541736	0.00794539	3.86636e-05
660	TRAIP	0.0544884	5.45701e-06	0.00463916	0.594121
661	IL13	0.0544884	0.087652	3.86636e-05	0.276926
662	KLF15	0.0544884	0.00387956	0.00625495	0.0129424
663	INKA1	0.0548033	5.45701e-06	0.00463916
664	LOC105379176	0.0548033	0.00794539	3.86636e-05
665	TMCC1	0.0548033	0.00132152	0.00624688	0.00592785
666	YEATS2	0.0551181	0.00846077	4.06936e-05	0.268477
667	PIK3CB	0.0551181	0.0305652	0.0029324	0.0131554
668	CAMKV	0.0554329	5.45701e-06	0.0152299	0.645875
669	YEATS2-AS1	0.0554329	0.0448672	4.06936e-05
670	COPB2	0.0554329	0.00995219	0.0136472	0.00216443
671	CDHR4	0.0557477	5.45701e-06	0.00463916	0.863252
672	MIR4448	0.0557477	0.0448672	4.06936e-05
673	IP6K1	0.0560624	5.45701e-06	0.00463916	0.0265
674	PARL	0.0560624	0.0105272	4.06936e-05	0.117753
675	BCL6	0.0560624	0.0051067	0.0119133	0.00445811
676	GMPPB	0.0563772	5.45701e-06	0.00463916	0.736834
677	MAP6D1	0.0563772	0.0448672	4.06936e-05	0.515172
678	LRRC15	0.0563772	0.00103993	0.00642978	0.00685543
679	PRAG1	0.0566919	5.4774e-06	0.00177293
680	MIR4802	0.0566919	0.00277596	4.19072e-05
681	LSG1	0.0566919	0.00318254	0.00293941	0.0113079
682	CEP43	0.0570066	5.74794e-06	0.00196569
683	RBM47	0.0570066	0.0027445	4.19072e-05	0.0191639
684	ACAP2	0.0570066	0.00899517	0.00147831	0.000653919
685	RPS6KA2-AS1	0.0573213	5.74794e-06	0.00196569
686	FOXRED1	0.0573213	0.0141434	4.37756e-05	0.870499
687	TNK2	0.0573213	0.00564923	0.00873735	0.00238581
688	RPS6KA2	0.0576359	5.74794e-06	0.00105129	0.279924
689	DCPS	0.0576359	0.0390663	4.37756e-05	0.970373
690	PCYT1A	0.0576359	0.000733041	0.00052332	0.00384244
691	RNASET2	0.0579505	5.74794e-06	0.00196569	0.0250668
692	SRPRA	0.0579505	0.0390663	4.37756e-05
693	MAEA	0.0579505	0.000478286	0.000764076	0.0108854
694	SSR4P1	0.0582651	5.7745e-06	0.000729386
695	RPUSD4	0.0582651	0.0141434	4.37756e-05	0.175609
696	SH3BP2	0.0582651	0.000476858	0.00136022	0.00138674
697	LINC01571	0.0585797	6.10328e-06	0.0038542
698	GSEC	0.0585797	0.00252996	4.37756e-05
699	FER1L6-AS1	0.0588943	6.24775e-06	0.0203857
700	TBC1D1	0.0588943	0.00102571	0.00126513	0.00177867
701	FER1L6	0.0592088	6.24775e-06	0.0150181
702	TIRAP	0.0592088	0.0141434	4.37756e-05	0.0469576
703	SPATA18	0.0592088	0.0152189	0.00610793	0.003549
704	FER1L6-AS2	0.0595233	6.24775e-06	0.0203857
705	LOC105372633	0.0595233	0.000361765	4.38193e-05
706	THAP6	0.0595233	0.00643073	0.0141134	0.00860763
707	CMKLR1	0.0598378	6.28689e-06	0.00409887	0.0817853
708	SLC35C2	0.0598378	0.000361765	4.38193e-05	0.0635223
709	C4orf22	0.0598378			0.00558177
710	TMEM192	0.0601523	6.31576e-06	0.000968523	0.142481
711	DMP1	0.0601523	0.00411801	0.0386835	0.00894024
712	TRIM60	0.0604667	6.31576e-06	0.00788024	0.409442
713	ELMO2	0.0604667	0.000361765	4.38193e-05	0.0310895
714	HERC3	0.0604667	0.0358987	0.000564789	0.00215663
715	TRIM61	0.0607811	6.31576e-06	0.00788024
716	CDCA4	0.0607811	0.00209136	4.42747e-05	0.271416
717	ALPK1	0.0607811	0.00343298	0.00199566	0.0128599
718	SLC41A3	0.0610955	6.42508e-06	0.0175891	0.291147
719	JAG2	0.0610955	0.010064	4.42747e-05	0.0316945
720	GUCY1B3	0.0610955			0.0106343
721	ALDH1L1-AS1	0.0614099	6.42508e-06	0.0175891
722	MIR6765	0.0614099	0.010064	4.42747e-05
723	ANKRD37	0.0614099	0.0114147	0.0036925	0.00628309
724	ALG1L	0.0617243	6.42508e-06	0.0239332	0.439207
725	GPR132	0.0617243	0.00209136	4.42747e-05	0.470236
726	ROPN1B	0.0620386	6.42508e-06	0.0239332	0.882094
727	LINC02298	0.0620386	0.00209136	4.42747e-05
728	BNC2	0.0623529	6.56387e-06	0.00135779	0.817114
729	HHIPL2	0.0623529	0.00228992	4.64648e-05	0.398672
730	GNPDA2	0.0623529	0.0036187	0.0099774	0.00634622
731	HASPIN	0.0626672	6.58883e-06	0.00710223
732	TAF1A-AS1	0.0626672	0.00228992	4.64648e-05
733	GABRA4	0.0626672	0.0022068	0.0263176	0.0113684
734	TAX1BP3	0.0629815	6.58883e-06	0.00710223	0.0142385
735	MIA3	0.0629815	0.00228992	4.64648e-05
736	P2RX5	0.0632957	6.58883e-06	0.00710223	0.183125
737	BROX	0.0632957	0.00228992	4.64648e-05
738	UGT2A3	0.0632957	0.0127496	0.0681612	0.00196134
739	CTNS	0.0636099	6.58883e-06	0.0132006	0.583157
740	TAF1A	0.0636099	0.00228992	4.64648e-05	0.935417
741	CXCL2	0.0636099	0.0273693	0.0111389	0.00378311
742	P2RX5-TAX1BP3	0.0639241	6.58883e-06	0.00710223
743	GPR15	0.0639241	0.00684686	4.85699e-05	0.0206103
744	COQ2	0.0639241	0.00206178	0.00469327	0.00726269
745	TRPV3	0.0642383	6.58883e-06	0.00102418	0.277257
746	WDFY3	0.0642383	0.000690462	0.00112968	0.000324814
747	SHPK	0.0645525	6.58883e-06	0.00710223	0.0774026
748	OR5K2	0.0645525	0.000851282	4.85699e-05	0.0987686
749	CASP6	0.0645525	0.00400065	0.00901492	0.0010441
750	EMC6	0.0648666	6.58883e-06	0.0132006
751	TMC6	0.0648666	0.0064406	4.87768e-05	0.166417
752	ACSL1	0.0648666	0.0119937	0.00231211	0.00160469
753	TRPV1	0.0651807	6.58883e-06	0.0132006	0.37799
754	AFMID	0.0651807	0.0064406	4.87768e-05
755	KIAA1430	0.0651807			0.00549796
756	DDX60	0.0654948	6.62699e-06	0.014676	0.352943
757	C17orf99	0.0654948	0.0064406	4.87768e-05	0.363346
758	TRIO	0.0654948	0.00188718	0.00321393	0.00232995
759	DDX60L	0.0658088	6.62699e-06	0.00730197
760	SYNGR2	0.0658088	0.0064406	4.87768e-05	0.0432272
761	NDUFS4	0.0658088	0.00055486	0.00513657	0.00359355
762	SMARCA2	0.0661229	6.82569e-06	0.0106906	0.04227
763	TK1	0.0661229	0.0064406	4.87768e-05	0.981927
764	SNX18	0.0661229	0.0088583	0.0130982	0.00408341
765	ZNF385B	0.0664369	7.05246e-06	0.0086636	0.900808
766	TMEM235	0.0664369	0.0064406	4.87768e-05
767	GZMA	0.0664369	0.00668208	0.133781	0.00181049
768	LINC02012	0.0667509	7.65351e-06	0.00699085
769	LOC105371910	0.0667509	0.0064406	4.87768e-05
770	ARSK	0.0667509	0.00939615	0.0114068	0.00358486
771	LOC220729	0.0670649	7.65351e-06	0.00129404
772	BIRC5	0.0670649	0.0064406	4.87768e-05	0.756418
773	LNPEP	0.0670649	0.00515077	0.00635308	0.0170103
774	BDH1	0.0673788	7.65351e-06	0.00129404	0.237621
775	TMC8	0.0673788	0.0064406	4.87768e-05	0.283434
776	HSPA4	0.0673788	0.00194357	0.00192364	0.0104686
777	HCRTR1	0.0676928	0.00576865	4.94234e-05	0.765163
778	PHF15	0.0676928			8.42e-05
779	LINC00499	0.0680067	7.96868e-06	0.120687
780	PEF1	0.0680067	0.0288537	4.94234e-05	0.17978
781	FAM53C	0.0680067	0.001122	0.00342697	0.00292639
782	GLYATL2	0.0683205	8.19225e-06	0.080703	0.7119
783	COL16A1	0.0683205	0.011374	4.94234e-05	0.226948
784	KDM3B	0.0683205	0.000460523	0.00342697	0.0039651
785	LOC283194	0.0686344	8.19225e-06	0.000848742
786	TINAGL1	0.0686344	0.00576865	4.94234e-05	0.824458
787	HARS2	0.0686344	0.0156194	0.00547355	0.0122422
788	GLYATL1	0.0689482	8.19225e-06	0.0647583	0.0846495
789	RNVU1-18	0.0689482	0.0491376	4.99704e-05
790	HTT-AS	0.0692621	8.31984e-06	0.0269819
791	SNX6	0.0692621	0.00331921	4.99704e-05	0.44284
792	GPX3	0.0692621	0.00716045	0.00283028	0.00240964
793	GRK4	0.0695759	8.31984e-06	0.00136977	0.203466
794	EAPP	0.0695759	0.0491376	4.99704e-05	0.530322
795	RNU1-1	0.0698896	0.0491376	4.99704e-05
796	C5orf41	0.0698896			0.00054622
797	SPTSSA	0.0702034	0.0474089	4.99704e-05
798	HRH2	0.0702034	0.00121049	0.0268772	0.00188383
799	CFAP77	0.0705171	8.76038e-06	0.00835201
800	RNU1-2	0.0705171	0.0491376	4.99704e-05
801	RUFY1	0.0705171	0.00278837	0.00136504	0.00810277
802	RNU1-3	0.0708308	0.0491376	4.99704e-05
803	AK022183	0.0708308			0.00783579
804	LOC105374338	0.0711445	8.79421e-06	0.00374129
805	RNU1-4	0.0711445	0.0491376	4.99704e-05
806	CLPTM1L	0.0711445	0.00339768	0.00168665	0.0107967
807	ZNF721	0.0714582	8.79421e-06	0.00374129	0.266539
808	RNASE8	0.0714582	0.00285304	5.07097e-05	0.598211
809	FGF10	0.0714582	0.000247926	0.00358847	0.0128313
810	RNASE7	0.0717718	0.00285304	5.07097e-05	0.053867
811	EMB	0.0717718	0.00102891	0.0335211	0.00460087
812	PIGG	0.0720854	8.79421e-06	0.00374129	0.0813737
813	MIR6717	0.0720854	0.00285304	5.07097e-05
814	ABCA11P	0.072399	8.79421e-06	0.00374129	0.526391
815	NDRG2	0.072399	0.00285304	5.07097e-05	0.475619
816	RPS23	0.072399	0.00382729	0.00497098	0.0104547
817	TMEM239	0.0727126	9.42407e-06	0.0102111
818	RNASE13	0.0727126	0.00285304	5.07097e-05
819	CPXM1	0.0730261	9.42407e-06	0.0102111	0.152739
820	C20orf141	0.0733396	9.42407e-06	0.0102111	0.377821
821	TPPP2	0.0733396	0.00285304	5.07097e-05	0.113618
822	IRF1	0.0733396	0.0867509	0.000760141	0.00342186
823	PCED1A	0.0736532	9.42407e-06	0.0102111
824	METTL17	0.0736532	0.00321607	5.07097e-05
825	PTPRA	0.0739666	9.42407e-06	0.00489629	0.170847
826	LOC101929718	0.0739666	0.00285304	5.07097e-05
827	CSF1R	0.0739666	0.00115107	0.0367399	0.00899942
828	VPS16	0.0742801	9.42407e-06	0.0102111
829	TMEM253	0.0742801	0.00285304	5.07097e-05
830	C5orf40	0.0742801			0.0105465
831	WDR41	0.0745935	9.43178e-06	0.0601402	0.793363
832	ARHGEF40	0.0745935	0.00285304	5.07097e-05	0.383081
833	CCNJL	0.0745935	0.0126901	0.00184192	0.00660806
834	PCCA	0.0749069	9.56515e-06	0.00990988	0.477628
835	SNORD13F	0.0749069	0.00739717	5.39657e-05
836	C1QTNF2	0.0749069	0.00617719	0.00184192	0.00147645
837	SHC2	0.0752203	9.84637e-06	0.000477023
838	CST6	0.0752203	0.00739717	5.39657e-05	0.204493
839	SLU7	0.0752203	0.00617719	0.00184192	0.000812569
840	MIER2	0.0755337	9.84637e-06	0.000477023	0.754547
841	SF3B2	0.0755337	0.00739717	5.39657e-05	0.0137235
842	STK10	0.0755337	0.000248864	0.0016838	0.0123938
843	THEG	0.075847	9.84637e-06	0.000477023	0.214701
844	GAL3ST3	0.075847	0.00394676	5.39657e-05	0.0994076
845	HK3	0.075847	0.0346747	0.00233786	0.000868925
846	TPGS1	0.0761604	9.84637e-06	0.000477023
847	CATSPER1	0.0761604	0.00394676	5.39657e-05	0.115654
848	DBN1	0.0761604	0.00701865	0.00102695	0.00338802
849	MADCAM1	0.0764737	9.84637e-06	0.000477023	0.295849
850	EIF1AD	0.0764737	0.00739717	5.39657e-05	0.140694
851	HIVEP1	0.0764737	0.0023162	0.000813931	0.00272942
852	C2CD4C	0.076787	9.84637e-06	0.000477023
853	PACS1	0.076787	0.00394676	5.39657e-05	0.0339174
854	MYLIP	0.076787	0.000608135	0.0291496	0.000996941
855	PLEKHM1	0.0771002	9.90011e-06	0.00649353	0.074674
856	ZNF660-ZNF197	0.0771002	0.0168696	5.40063e-05
857	BTN2A1	0.0771002	0.00458094	0.000587121	0.00677842
858	LINC02210	0.0774134	9.90011e-06	0.0390813
859	ZKSCAN7	0.0774134	0.0168696	5.40063e-05
860	HLA-E	0.0774134	0.0657569	0.00294955	0.00161411
861	LRRC37A4P	0.0777267	9.90011e-06	0.0390813
862	ZNF445	0.0777267	0.0168696	5.40063e-05	0.899809
863	BAT2	0.0777267			0.00272806
864	LINC02210-CRHR1	0.0780399	9.90011e-06	0.00419956
865	ZNF852	0.0780399	0.0168696	5.40063e-05
866	LY6G5B	0.0780399	0.000257082	0.00120997	0.00110601
867	MAPK8IP1P2	0.078353	9.90011e-06	0.0390813
868	C3orf86	0.078353	0.0259564	5.40063e-05
869	KIF13B	0.0786662	9.91557e-06	0.0044187	0.166898
870	ZNF660	0.0786662	0.0168696	5.40063e-05	0.722445
871	LHFPL5	0.0786662	0.00232676	0.000675512	0.00286481
872	DUSP4	0.0789793	9.91557e-06	0.00437936	0.217583
873	TMEM38A	0.0789793	0.000314935	5.54269e-05	0.02784
874	SRSF3	0.0789793	0.0303278	0.00351507	0.00667755
875	LINC01800	0.0792924	1.0131e-05	0.000886743
876	SMIM7	0.0792924	0.000314935	5.54269e-05
877	UBR2	0.0792924	0.000914018	0.00427786	0.00452187
878	HES2	0.0796055	1.02588e-05	0.00135553	0.66078
879	CHERP	0.0796055	0.0163965	5.54269e-05	0.337114
880	CNPY3	0.0796055	0.0265608	0.00263779	0.00145046
881	ZBTB48	0.0799185	1.02588e-05	0.00268865	0.0793924
882	NWD1	0.0799185	0.000314935	5.54269e-05
883	CUL9	0.0799185	0.00660634	0.00298393	0.00368513
884	ACOT7	0.0802316	1.02588e-05	0.00121427	0.715437
885	SLC35E1	0.0802316	0.0163965	5.54269e-05	0.400114
886	CDC5L	0.0802316	0.00666638	0.0350648	0.0121156
887	TNFRSF25	0.0805446	1.02588e-05	0.00135553	0.379865
888	MED26	0.0805446	0.000314935	5.54269e-05	0.258987
889	TMEM14A	0.0805446	0.00254894	0.00212241	0.00362268
890	TAS1R1	0.0808576	1.02588e-05	0.00135553	0.88233
891	RPTOR	0.0808576	0.00172296	5.54518e-05	0.628855
892	FUT9	0.0808576	0.000619453	0.0576122	0.0118621
893	ESPN	0.0811705	1.02588e-05	0.00135553	0.969498
894	LOC101928855	0.0811705	0.00172296	5.54518e-05
895	FIG4	0.0811705	0.00453195	0.0284223	0.000635031
896	PLEKHG5	0.0814835	1.02588e-05	0.00135553	0.5715
897	DDX59	0.0814835	0.0179179	5.59395e-05	0.101415
898	FAM26D	0.0814835			0.000575162
899	NOL9	0.0817964	1.02588e-05	0.00268865	0.224307
900	CAMSAP2	0.0817964	0.00377445	5.59395e-05
901	L3MBTL3	0.0817964	0.00106476	0.000772199	0.00383365
902	MIR4252	0.0821093	1.02588e-05	0.00135553
903	C6orf72	0.0821093			0.0112905
904	LOC154449	0.0824222	1.03357e-05	0.00405633
905	C12orf65	0.0824222	0.00371553	5.94114e-05	0.264836
906	AKAP12	0.0824222	0.00337985	0.00353673	0.00740656
907	LINC01624	0.082735	1.03357e-05	0.00405633
908	CDK2AP1	0.082735	0.00169158	5.94114e-05	0.657194
909	FAM120B	0.0830479	1.03357e-05	0.00405633	0.351165
910	SBNO1-AS1	0.0830479	0.00169158	5.94114e-05
911	C6orf114	0.0830479			0.00789119
912	MIR4644	0.0833607	1.03357e-05	0.00405633
913	MPHOSPH9	0.0833607	0.00371553	5.94114e-05	0.924429
914	KIF13A	0.0833607	0.00688308	0.000401478	0.00844391
915	ZNF536	0.0836734	1.0577e-05	0.000537677	0.988835
916	APOA1-AS	0.0836734	0.0309982	6.12888e-05
917	FAM65B	0.0836734			0.005655
918	STMND1	0.0839862	1.06044e-05	0.0152068
919	APOA5	0.0839862	0.0309982	6.12888e-05	0.712389
920	OR2B2	0.0839862	0.0150723	0.00417726	0.0120335
921	AKR1C2	0.084299	1.07289e-05	0.0525444	0.691647
922	BUD13	0.084299	0.0309982	6.12888e-05	0.883824
923	TRIM26	0.084299	0.0318506	0.000883893	0.0124256
924	NOP14	0.0846117	1.10104e-05	0.00136977	0.432284
925	SIK3	0.0846117	0.0309982	6.12888e-05	0.131868
926	KIAA1949	0.0846117			0.00761057
927	TTLL7	0.0849244	1.1132e-05	0.00296169	0.237404
928	APOC3	0.0849244	0.0309982	6.12888e-05	0.101957
929	PSORS1C2	0.0849244	0.0140032	0.000999324	0.0131883
930	PRKACB	0.0852371	1.1132e-05	0.0102862	0.0175432
931	APOA1	0.0852371	0.0309982	6.12888e-05	0.590858
932	BAT5	0.0852371			0.00600321
933	PPP1R37	0.0855497	1.12041e-05	0.00325211
934	ZPR1	0.0855497	0.0309982	6.12888e-05
935	ZNF296	0.0858623	1.12041e-05	0.00325211	0.985222
936	APOA4	0.0858623	0.0309982	6.12888e-05	0.644913
937	BLOC1S3	0.0861749	1.12041e-05	0.00325211	0.977824
938	P3H2	0.0861749	0.000662109	6.25106e-05
939	P3H2-AS1	0.0864875	0.0206481	6.25106e-05
940	GEMIN7-AS1	0.0868001	1.12041e-05	0.00325211
941	GIP	0.0868001	0.00729307	6.27695e-05	0.0606681
942	RGL2	0.0868001	0.00964581	0.000478149	0.00851274
943	GEMIN7	0.0871126	1.12041e-05	0.0132019	0.864299
944	C6orf227	0.0871126			0.00536929
945	OPCML	0.0874252	1.12304e-05	0.00240081	0.331988
946	LOC105371814	0.0874252	0.00729307	6.27695e-05
947	TREML2	0.0874252	0.0204788	0.00242431	1.44e-05
948	NAV3	0.0877377	1.14021e-05	0.0198934	0.0346894
949	SNF8	0.0877377	0.00729307	6.27695e-05	0.556453
950	TREM1	0.0877377	0.00166501	0.0258056	0.00805492
951	CSNK1E	0.0880501	1.14425e-05	0.0102324	0.407559
952	TEAD1	0.0880501	0.00231115	6.37757e-05	0.0215935
953	CUL7	0.0880501	0.0028199	0.00775207	0.00187824
954	KDELR3	0.0883626	1.14425e-05	0.00789933	0.808464
955	PSMB4	0.0883626	0.00379578	6.43863e-05	0.389318
956	KCNJ4	0.088675	1.14425e-05	0.00789933	0.0605123
957	SELENBP1	0.088675	0.00379578	6.43863e-05	0.881066
958	FAM46A	0.088675			0.00320027
959	TPTEP2	0.0889874	1.14425e-05	0.00789933
960	RFX5	0.0889874	0.00379578	6.43863e-05	0.0917039
961	UBE2CBP	0.0889874			0.00461755
962	TPTEP2-CSNK1E	0.0892998	1.14425e-05	0.00789933
963	POGZ	0.0892998	0.0124406	6.43863e-05	0.242839
964	FICD	0.0896122	1.16152e-05	0.00107208	0.0702361
965	ISCU	0.0899245	1.16152e-05	0.00107208	0.223766
966	CNNM1	0.0899245	0.00840985	6.44649e-05	0.518567
967	EEPD1	0.0899245	0.000975745	0.00408522	0.00414448
968	LINC01498	0.0902368	1.16152e-05	0.00107208
969	EPHX1	0.0902368	0.00243606	6.45494e-05	0.257461
970	DBNL	0.0902368	0.0157758	0.0100774	6.6e-05
971	NR5A1	0.0905491	1.16245e-05	0.00946928	0.0268372
972	TMEM63A	0.0905491	0.00923459	6.45494e-05	0.137995
973	OGDH	0.0905491	0.0025164	0.0113231	0.00891454
974	PSMB7	0.0908614	1.16245e-05	0.00946928	0.593676
975	MIR6741	0.0908614	0.00923459	6.45494e-05
976	ZMIZ2	0.0908614	0.0025164	0.0117843	0.000734254
977	TUNAR	0.0911736	1.16511e-05	0.0123939
978	PYCR2	0.0911736	0.00923459	6.45494e-05	0.553464
979	POR	0.0911736	0.00564926	0.00238501	0.00308116
980	LRRC7	0.0914859	1.1757e-05	0.00462081	0.730268
981	LEFTY1	0.0914859	0.00923459	6.45494e-05	0.800353
982	RNF123	0.0917981	1.18615e-05	0.00563873	0.231563
983	PAGR1	0.0917981	0.0145197	6.55862e-05
984	BSN-DT	0.0921103	1.18615e-05	0.022928
985	PRRT2	0.0921103	0.0145197	6.55862e-05	0.0777012
986	TBXAS1	0.0921103	0.0144645	0.0096156	0.00766355
987	BSN	0.0924224	1.18615e-05	0.00563873	0.215642
988	KIF22	0.0924224	0.0145197	6.55862e-05	0.387703
989	TAS2R4	0.0924224	0.00213723	0.023857	0.000729356
990	ZG16	0.0927346	0.0145197	6.55862e-05	0.387483
991	MGAM	0.0927346	0.0075827	0.00106692	0.00016018
992	NRP1	0.0930467	1.19142e-05	0.020894	0.114923
993	GIMAP2	0.0930467	0.000585781	0.00196975	0.0108148
994	OR8H1	0.0933588	1.1991e-05	0.0784843	0.199494
995	MAZ	0.0933588	0.0145197	6.55862e-05	0.758772
996	DNAJB6	0.0933588	0.0118799	0.000644813	0.00676672
997	OR8U8	0.0936708	1.1991e-05	0.0784843
998	C16orf54	0.0936708	0.0145197	6.55862e-05	0.401792
999	OR8K1	0.0939829	1.1991e-05	0.0784843	0.32951
1000	CDIPTOSP	0.0939829	0.0461705	6.55862e-05
1001	SKAP2	0.0939829	0.00348815	0.0233888	0.00558516
1002	OR8U1	0.0942949	1.1991e-05	0.0784843	0.785213
1003	GSG1L	0.0942949	0.00120016	6.73377e-05	0.9255
1004	SCRN1	0.0942949	0.0317903	0.00380244	0.0119916
1005	OR5AL1	0.0946069	1.1991e-05	0.0574239
1006	OR8K3	0.0949189	1.1991e-05	0.0784843	0.724004
1007	RAD51	0.0949189	0.0210276	6.78359e-05	0.612369
1008	PGAM2	0.0949189	0.0157758	0.00153752	0.00526088
1009	OR8J1	0.0952309	1.1991e-05	0.0784843	0.171136
1010	ZFYVE19	0.0952309	0.00705495	6.78359e-05	0.666052
1011	TNS3	0.0952309	0.00133198	0.00162584	0.00608051
1012	SPINT1	0.0955428	0.00705495	6.78359e-05	0.565123
1013	ZNF680	0.0955428	0.00977865	0.0248124	0.0131858
1014	OR5T2	0.0958547	1.1991e-05	0.0784843	0.545151
1015	RAD51-AS1	0.0958547	0.00740606	6.78359e-05
1016	STYXL1	0.0958547	0.0272054	0.00418767	0.00633528
1017	CHST15	0.0961666	1.20715e-05	0.00090757
1018	GCHFR	0.0961666	0.00740606	6.78359e-05	0.269354
1019	SLC35F1	0.0964785	1.2098e-05	0.00674162
1020	C15orf62	0.0964785	0.00740606	6.78359e-05
1021	ZCWPW1	0.0964785	0.00833793	0.00209874	0.00464057
1022	CYP2A13	0.0967903	1.22279e-05	0.026354	0.0853124
1023	DNAJC17	0.0967903	0.00705495	6.78359e-05	0.126977
1024	CYP2F1	0.0971022	1.22279e-05	0.026354	0.571319
1025	RMDN3	0.0971022	0.00705495	6.78359e-05
1026	LRRC4	0.0971022	0.00894859	0.00474157	0.00924949
1027	CYP2S1	0.097414	1.22279e-05	0.0381696	0.97967
1028	H6PD	0.097414	0.00616115	6.81239e-05	0.423408
1029	AXL	0.0977258	1.22279e-05	0.0262515	0.586137
1030	SPSB1	0.0977258	0.00616115	6.81239e-05	0.772622
1031	PARP12	0.0977258	0.0170884	0.0127755	0.000621744
1032	SART3	0.0980375	1.22826e-05	0.00107208	0.0613878
1033	MIR34AHG	0.0980375	0.00616115	6.81239e-05
1034	ATP6V1B2	0.0980375	0.00176014	0.0123647	0.00394567
1035	RETNLB	0.0983492	1.24092e-05	0.0496206	0.121779
1036	LOC107985532	0.0983492	0.00615758	6.85264e-05
1037	FAM160B2	0.0983492	0.00590634	0.0037445	0.00739546
1038	TRAT1	0.098661	1.24092e-05	0.0496206	0.111065
1039	YPEL1	0.098661	0.00223014	6.85264e-05	0.242859
1040	SORBS3	0.098661	0.0140296	0.00415051	0.000895565
1041	YDJC	0.0989727	0.00672027	6.85264e-05
1042	PDLIM2	0.0989727	0.0140296	0.00415051	0.00281019
1043	PLCG1-AS1	0.0992843	1.25984e-05	0.0207494
1044	PPIL2	0.0992843	0.00615758	6.85264e-05	0.217488
1045	TNFRSF10C	0.0992843	0.000931226	0.00104986	0.751265
1046	ZHX3	0.099596	1.25984e-05	0.0140608	0.230145
1047	LOC100129931	0.099596	0.00296724	7.07238e-05
1048	DOCK5	0.099596	0.00514469	0.017196	0.00265298
1049	IATPR	0.0999076	1.28272e-05	0.0175733
1050	CCDC96	0.0999076	0.00296724	7.07238e-05	0.623981
1051	UNC5D	0.0999076	0.00117472	0.00592704	0.00222708
1052	OR5T3	0.100219	1.29942e-05	0.236744	0.299963
1053	ADAM32	0.100219	0.00164443	0.0456434	0.0107525
1054	OR8K5	0.100531	1.29942e-05	0.0765416	0.0825521
1055	GRPEL1	0.100531	0.00296724	7.07238e-05	0.395354
1056	MRPL15	0.100531	0.0146425	0.0174057	0.0126841
1057	GLYATL1B	0.100842	1.31073e-05	0.0118009
1058	LYN	0.100842	0.00160509	0.00266286	0.000239601
1059	FAM111A	0.101154	1.31073e-05	0.000848742	0.827548
1060	LMOD1	0.101154	0.0032686	7.18315e-05	0.880963
1061	PKHD1L1	0.101154	0.0211449	0.00565287	0.00688023
1062	FAM111B	0.101465	1.31073e-05	0.000848742	0.464693
1063	MIR6740	0.101465	0.0032686	7.18315e-05
1064	MAL2	0.101465	0.00983004	0.00427622	0.00751889
1065	SLIT2	0.101777	1.36505e-05	0.0245066	0.673334
1066	ELF3	0.101777	0.0032686	7.18315e-05	0.338709
1067	ZHX2	0.101777	0.00404207	0.00344716	0.0101427
1068	IL1F10	0.102088	1.40288e-05	0.0177967	0.843661
1069	RNPEP	0.102088	0.0032686	7.18315e-05	0.15368
1070	DENND3	0.102088	0.000555037	0.00265329	0.000759252
1071	IL36B	0.1024	1.40288e-05	0.0177967
1072	SNORA70H	0.1024	0.0032686	7.18315e-05
1073	PPP1R3B	0.1024	0.00145742	0.000829927	0.0111342
1074	IL1RN	0.102711	1.40288e-05	0.0177967	0.289216
1075	TIMM17A	0.102711	0.0032686	7.18315e-05	0.0926748
1076	PSD3	0.102711	0.000679712	0.0098377	0.222095
1077	IL36RN	0.103023	1.40288e-05	0.0177967
1078	ZNF682	0.103023	0.00557668	7.27632e-05	0.29279
1079	SLC18A1	0.103023	0.00176014	0.000437083	0.00136965
1080	IL36A	0.103334	1.40288e-05	0.0307996
1081	ZNF90	0.103334	0.00557668	7.27632e-05
1082	AF116665	0.103334			0.00378607
1083	SMIM41	0.103645	0.00457624	7.32512e-05
1084	NEFL	0.103645	0.00534537	0.00256455	0.00424519
1085	TAMALIN-AS1	0.103957	0.00457624	7.32512e-05
1086	CLU	0.103957	0.00125938	0.00192216	0.0104007
1087	TAMALIN	0.104268	0.00641315	7.32512e-05
1088	CCDC25	0.104268	0.0117436	0.00661256	0.00671455
1089	ATG101	0.104579	0.00457624	7.32512e-05
1090	INTS9	0.104579	0.000673731	0.00545984	0.00354793
1091	NR4A1	0.104891	0.00641315	7.32512e-05	0.221241
1092	PURG	0.104891	0.0181496	0.00910918	0.00767893
1093	PLEKHG6	0.105202	1.41733e-05	0.00837558	0.502737
1094	OR7E47P	0.105202	0.00457624	7.32512e-05
1095	SFRP1	0.105202	0.0019294	0.00670778	0.000349877
1096	KCNF1	0.105513	1.44267e-05	0.00125002	0.709151
1097	MYST3	0.105513			0.00521049
1098	PDIA6	0.105824	1.44267e-05	0.00125002	0.498441
1099	OR7E91P	0.105824	0.00268481	7.38737e-05
1100	ST18	0.105824	0.00103111	0.0224718	0.0085019
1101	LINC01954	0.106135	1.44267e-05	0.00125002
1102	ATP6V1B1-AS1	0.106135	0.00268481	7.38737e-05
1103	REXO1L1	0.106135			0.00699496
1104	MIR6893	0.106447	1.47452e-05	0.000823971
1105	TEX261	0.106447	0.00268481	7.38737e-05	0.349376
1106	CNGB3	0.106447	0.000968088	0.00800185	0.00776746
1107	LOC101928902	0.106758	1.47452e-05	0.000823971
1108	ANKRD53	0.106758	0.00268481	7.38737e-05	0.355865
1109	RPL30	0.106758	0.0198203	0.0033165	0.00818778
1110	MIR6848	0.107069	1.47452e-05	0.000823971
1111	ATP6V1B1	0.107069	0.00268481	7.38737e-05	0.684534
1112	COX6C	0.107069	0.0014663	0.103399	0.0017155
1113	PPP1R16A	0.10738	1.47452e-05	0.000823971	0.588502
1114	DCUN1D5	0.10738	0.00286805	7.47735e-05	0.162601
1115	ANKRD46	0.10738	0.00392238	0.00479041	0.00473453
1116	SLC39A4	0.107691	1.47452e-05	0.000823971	0.258474
1117	DYNC2H1	0.107691	0.00286805	7.47735e-05
1118	UBR5	0.107691	0.00176781	0.0113669	0.00270832
1119	MIR939	0.108002	1.47452e-05	0.000823971
1120	GOLGA3	0.108002	0.0185487	7.49004e-05	0.385347
1121	NDRG1	0.108002	0.0155	0.00367734	0.00621338
1122	ADCK5	0.108313	1.47452e-05	0.000823971	0.734406
1123	PGAM5	0.108313	0.0174794	7.49004e-05	0.83565
1124	TONSL	0.108624	1.47452e-05	0.000823971
1125	POLE	0.108624	0.0174794	7.49004e-05	0.152843
1126	DOCK8	0.108624	0.00464419	0.00945806	0.011797
1127	TMEM249	0.108935	1.47452e-05	0.000823971
1128	ANKLE2	0.108935	0.0185487	7.49004e-05
1129	PPAPDC2	0.108935			0.00824189
1130	KIFC2	0.109246	1.47452e-05	0.000823971	0.306455
1131	PXMP2	0.109246	0.0174794	7.49004e-05	0.683837
1132	NXNL2	0.109246	0.00760066	0.0186436	0.0117979
1133	CPSF1	0.109557	1.47452e-05	0.000823971	0.699977
1134	TCAP	0.109557	0.0593313	7.6014e-05	0.344242
1135	SYK	0.109557	0.00501125	0.00526748	0.0108234
1136	GPT	0.109868	1.47452e-05	0.000823971	0.317015
1137	PNMT	0.109868	0.0593313	7.6014e-05	0.304939
1138	FGD3	0.109868	0.000903408	0.00368734	0.00380261
1139	DGAT1	0.110179	1.47452e-05	0.000823971
1140	ERBB2	0.110179	0.0593313	7.6014e-05	0.958039
1141	CYLC2	0.110179	0.00100962	0.640691	0.00519954
1142	TONSL-AS1	0.11049	1.47452e-05	0.000823971
1143	STARD3	0.11049	0.0593313	7.6014e-05	0.550526
1144	FSD1L	0.11049	0.00161596	0.00854699	0.011328
1145	MFSD3	0.1108	1.47452e-05	0.000823971	0.505286
1146	NEUROD2	0.1108	0.0593313	7.6014e-05	0.711987
1147	SCRT1	0.111111	1.47452e-05	0.000823971
1148	PPP1R1B	0.111111	0.0230657	7.6014e-05	0.175017
1149	PTGS1	0.111111	0.0164869	0.000708492	0.00294917
1150	FBXL6	0.111422	1.47452e-05	0.000823971	0.280842
1151	UBE2E3	0.111422	0.0128209	7.6296e-05	0.0507284
1152	NEK6	0.111422	0.00310604	0.0151773	0.00594195
1153	LRRC14	0.111733	1.47452e-05	0.000823971	0.394049
1154	CEBPD	0.111733	0.00795417	7.93805e-05	0.76863
1155	GPR144	0.111733			0.00454796
1156	VPS28	0.112044	1.47452e-05	0.000823971	0.898659
1157	PRKDC	0.112044	0.004088	7.93805e-05	0.0761211
1158	RALGPS1	0.112044	0.00392582	0.00354235	0.00303414
1159	CYHR1	0.112354	1.47452e-05	0.000823971	0.808219
1160	NCS1	0.112354	0.00850438	0.0152239	0.00703662
1161	MIR6849	0.112665	1.47452e-05	0.000823971
1162	AHDC1	0.112665	0.000410043	8.19438e-05	0.366552
1163	PAEP	0.112665	0.0015018	0.0235115	0.00511076
1164	OR5M10	0.112976	1.4786e-05	0.0112509	0.512789
1165	WASF2	0.112976	0.000410043	8.19438e-05	0.0811407
1166	OR5M11	0.113286	1.4786e-05	0.0112509	0.353382
1167	ADPGK	0.113286	0.000150825	8.20322e-05	0.105372
1168	MPDZ	0.113286	0.000646484	0.0592917	0.000444178
1169	OR5M9	0.113597	1.4786e-05	0.0842191	0.213826
1170	HIGD2B	0.113597	0.00806102	8.20322e-05
1171	TUSC1	0.113597	0.00234396	0.152143	0.0108716
1172	OR5M8	0.113908	1.4786e-05	0.0842191	0.0977083
1173	ADPGK-AS1	0.113908	0.00124403	8.20322e-05
1174	OR5M3	0.114218	1.4786e-05	0.0842191	0.0474059
1175	REELD1	0.114218	0.00690753	8.40569e-05
1176	CD72	0.114218	0.00147554	0.0053942	0.0114477
1177	OR5AR1	0.114529	1.4786e-05	0.0112509	0.0814065
1178	LSM6	0.114529	0.00638088	8.40569e-05	0.133559
1179	TLN1	0.114529	0.00147554	0.0021141	0.00139711
1180	FAN1	0.114839	1.4789e-05	0.00227826	0.769225
1181	LINC01095	0.114839	0.00638088	8.40569e-05
1182	GBA2	0.114839	0.0219399	0.0021141	0.0039144
1183	TCP1	0.11515	1.48716e-05	0.00582426	0.70315
1184	AP1G1	0.11515	0.0445946	8.47425e-05	0.0905066
1185	BICD2	0.11515	0.00277912	0.000936044	0.000559843
1186	MAS1	0.11546	1.48716e-05	0.0246439	0.0177468
1187	ATXN1L	0.11546	0.0445946	8.47425e-05
1188	ABCA1	0.11546	0.0031472	0.00429013	6.44e-07
1189	SOD2-OT1	0.115771	1.48716e-05	0.00582426
1190	SNORD71	0.115771	0.0445946	8.47425e-05
1191	EPB41L4B	0.115771	0.00570382	0.0100668	0.000189292
1192	SNORA20	0.116081	1.48716e-05	0.00582426
1193	PHLPP2	0.116081	0.0428766	8.47425e-05
1194	PTPN3	0.116081	0.000448029	0.115175	0.00159401
1195	SNORA29	0.116392	1.48716e-05	0.00582426
1196	IST1	0.116392	0.0398004	8.47425e-05
1197	KIF12	0.116392	0.000874289	0.00227573	0.0116445
1198	SOD2	0.116702	1.48716e-05	0.00582426	0.0311475
1199	CLIC5	0.116702	0.00336426	8.47944e-05	0.999278
1200	C9orf31	0.116702			0.00179429
1201	ANAPC15	0.117013	1.49253e-05	0.00683651
1202	IGLL3P	0.117013	0.000768522	8.55029e-05
1203	TOR2A	0.117013	0.00152807	0.00257987	0.00990558
1204	INPPL1	0.117323	1.49253e-05	0.0149485	0.0297301
1205	KIAA1671-AS1	0.117323	0.000185822	8.55029e-05
1206	GOLGA2	0.117323	0.00540709	0.0179451	0.00121486
1207	FOLR1	0.117633	1.49253e-05	0.00683651	0.0314298
1208	CRYBB2	0.117633	0.000185822	8.55029e-05	0.980705
1209	FOLR2	0.117944	1.49253e-05	0.00683651	0.951537
1210	KIAA1671	0.117944	0.000185822	8.55029e-05
1211	RAPGEF1	0.117944	0.0134616	0.00947748	0.0125601
1212	PHOX2A	0.118254	1.49253e-05	0.0010193	0.0163489
1213	CRYBB3	0.118254	0.000185822	8.55029e-05	0.26979
1214	L3MBTL1	0.118564	1.5007e-05	0.012184	0.0247334
1215	JHY	0.118564	0.0131113	8.713e-05
1216	IFT52	0.118875	1.5007e-05	0.012184	0.139335
1217	BSX	0.118875	0.00780238	8.713e-05
1218	SGK2	0.119185	1.5007e-05	0.012184	0.0601668
1219	LOC341056	0.119185	0.0130691	8.713e-05
1220	FCN1	0.119185	0.00218078	0.0240582	0.0117686
1221	SRSF6	0.119495	1.5007e-05	0.0775451	0.981291
1222	ECRG4	0.119495	0.0017776	8.72243e-05
1223	ASCC3	0.119805	1.56946e-05	0.00462794	0.808357
1224	UXS1	0.119805	0.000406121	8.72243e-05	0.282338
1225	FBXO18	0.119805			0.0122898
1226	KRT2	0.120115	0.00108729	8.73565e-05	0.179314
1227	APBB1IP	0.120115	0.000622506	0.00623387	0.00516739
1228	MIR4798	0.120426	1.58986e-05	0.0786591
1229	KRT1	0.120426	0.00108729	8.73565e-05	0.0386672
1230	MAP3K8	0.120426	0.000872475	0.0119741	0.0124367
1231	KRT73	0.120736	0.00201212	8.73565e-05	0.320428
1232	GJD4	0.120736	0.0234289	0.0424016	0.00550509
1233	TRMT9B	0.121046	1.60146e-05	0.00406772
1234	KRT77	0.121046	0.00108729	8.73565e-05	0.136608
1235	ZNF22	0.121046	0.00177511	0.0089395	0.000911584
1236	TAFA5	0.121356	1.69965e-05	0.00909533
1237	LOC105374344	0.121356	0.00237465	8.84458e-05
1238	LOC284933	0.121666	1.69965e-05	0.00909533
1239	SLC26A1	0.121666	0.00237465	8.84458e-05	0.194276
1240	ZNF528-AS1	0.121976	1.70408e-05	0.00832213
1241	WDFY4	0.121976	0.000389385	0.00294588	9e-06
1242	ZNF528	0.122286	1.70408e-05	0.0039111	0.0205736
1243	ADO	0.122286	0.0113338	0.00573086	0.00268583
1244	ZNF880	0.122596	1.70408e-05	0.0039111	0.872383
1245	HNRNPH3	0.122596	0.00400114	0.00193757	0.010104
1246	ZNF534	0.122906	1.70408e-05	0.0039111	0.317564
1247	KIAA0913	0.122906			0.00564253
1248	ZNF808	0.123216	1.70408e-05	0.0211941	0.69236
1249	OR13A1	0.123216	0.0095062	8.96396e-05	0.567075
1250	ZNF578	0.123526	1.70408e-05	0.00832213	0.325181
1251	MARCHF8	0.123526	0.00320479	8.96396e-05
1252	LIPF	0.123526	0.0333124	0.00501686	0.00033383
1253	CDH18	0.123836	1.7071e-05	0.0516924	0.670683
1254	TLX1	0.123836	0.000188619	0.00284018	0.00188762
1255	PIN1P1	0.124146	1.73974e-05	0.117807	0.424636
1256	LOC102724323	0.124146	0.00544221	8.96396e-05
1257	NR3C1	0.124456	1.74019e-05	0.0264236	0.0597748
1258	MIR3135B	0.124456	0.0295202	9.07886e-05
1259	PNLIPRP2	0.124456	0.00250277	0.00850249	0.00306592
1260	MTARC2	0.124765	1.75555e-05	0.00837826
1261	PSMB8	0.124765	0.0610622	9.07886e-05	0.151934
1262	LARP4B	0.124765	0.00132752	0.00131659	0.000350529
1263	LINC01352	0.125075	1.75555e-05	0.00837826
1264	HLA-DQB2	0.125075	0.0295202	9.07886e-05	0.565365
1265	C10orf111	0.125075			0.000672043
1266	C1orf115	0.125385	1.75555e-05	0.0335626	0.0535866
1267	LOC100294145	0.125385	0.0610622	9.07886e-05
1268	TRDMT1	0.125385	0.01921	0.00268983	0.0107696
1269	MTARC1	0.125695	1.75555e-05	0.00837826
1270	TAP2	0.125695	0.0610622	9.07886e-05	0.0478834
1271	RNU6ATAC35P	0.126005	1.75555e-05	0.00837826
1272	TAP1	0.126005	0.0610622	9.07886e-05	0.210383
1273	SVIL	0.126005	0.0010253	0.00379005	0.00720117
1274	ADAM10	0.126314	1.79283e-05	0.00979153	0.0632034
1275	PSMB8-AS1	0.126314	0.0295202	9.07886e-05
1276	C10orf54	0.126314			0.00766077
1277	MINDY2	0.126624	1.79283e-05	0.00979153
1278	PSAP	0.126624	0.00153517	0.00417479	0.0030451
1279	HSP90AB4P	0.126934	1.79283e-05	0.00979153
1280	PSMB9	0.126934	0.0295202	9.07886e-05	0.826941
1281	CBARA1	0.126934			2.37e-05
1282	DDTL	0.127243	1.81188e-05	0.0190744
1283	TESC-AS1	0.127243	0.0148247	9.08721e-05
1284	PIK3AP1	0.127243	0.00135263	0.00740021	0.000422281
1285	GSTT2B	0.127553	1.81188e-05	0.0363409
1286	FBXO21	0.127553	0.023709	9.08721e-05	0.152794
1287	HPSE2	0.127553	0.00543095	0.0126132	0.00308631
1288	GSTT2	0.127863	1.81188e-05	0.00505609
1289	TESC	0.127863	0.0148247	9.08721e-05	0.734075
1290	MGEA5	0.127863			0.0124639
1291	LOC391322	0.128172	1.81188e-05	0.00505609
1292	MEX3D	0.128172	0.00823183	9.14892e-05	0.303902
1293	CABIN1	0.128482	1.81188e-05	0.00505609	0.0906101
1294	MBD3	0.128482	0.00823183	9.14892e-05	0.18687
1295	SORCS1	0.128482	0.00115469	0.0012069	0.00786217
1296	GSTT4	0.128791	1.81188e-05	0.00505609
1297	ONECUT3	0.128791	0.0236898	9.14892e-05
1298	C10orf88	0.128791	0.000270964	0.00965645	0.00262744
1299	GSTT1-AS1	0.129101	1.81188e-05	0.00505609
1300	TCF3	0.129101	0.00823183	9.14892e-05	0.605859
1301	TCERG1L	0.129101	0.000861281	0.00502056	0.000521262
1302	DDT	0.12941	1.81188e-05	0.00505609	0.128656
1303	UQCR11	0.12941	0.00823183	9.14892e-05	0.287614
1304	ADAM8	0.12941	0.000378715	0.00135275	0.00341492
1305	MIF-AS1	0.12972	1.81188e-05	0.000730362
1306	SIN3B	0.12972	0.00636715	9.17916e-05	0.225846
1307	LRRC56	0.12972	0.000369766	0.00480547	0.000607545
1308	F2RL3	0.130029	0.00838118	9.17916e-05	0.968997
1309	ADAM29	0.130339	1.85472e-05	0.000876779	0.624172
1310	CPAMD8	0.130339	0.0148967	9.17916e-05	0.46278
1311	AP2A2	0.130339	0.0117895	0.0017805	0.0109266
1312	DTX4	0.130648	1.86532e-05	0.000848742
1313	HGD	0.130648	0.00535938	9.20762e-05
1314	FAM111A-DT	0.130958	1.86532e-05	0.000848742
1315	NDUFB4	0.130958	0.00101536	9.20762e-05
1316	STIM1	0.130958	0.00461716	0.00522686	0.00078801
1317	PDZD3	0.131267	1.86882e-05	0.00517419	0.519498
1318	MIR4256	0.131267	0.000949812	9.38492e-05
1319	OR51F2	0.131267	0.00177588	0.0120944	0.0113931
1320	NLRX1	0.131576	1.86882e-05	0.00517419	0.402463
1321	WNT2B	0.131576	0.000949812	9.38492e-05	0.684242
1322	OR52J3	0.131576	0.0119852	0.0170105	0.00656192
1323	ABCG4	0.131886	1.86882e-05	0.00517419	0.341325
1324	ST7L	0.131886	0.000949812	9.38492e-05	0.015356
1325	TRIM6-TRIM34	0.131886	0.000742835	0.00154441	0.00395767
1326	HINFP	0.132195	1.86882e-05	0.00168483	0.24598
1327	AMER3	0.132195	0.0114416	9.54391e-05
1328	CCKBR	0.132195	0.00340627	0.0129741	0.0105405
1329	ARHGEF4	0.132504	0.000405466	9.54391e-05	0.282097
1330	NLRP14	0.132504	0.00520449	0.00168626	0.00579346
1331	C2CD2L	0.132813	1.86882e-05	0.00168483	0.382619
1332	CCN6	0.132813	0.000367251	9.553e-05
1333	PARVA	0.132813	0.00459855	0.0326133	0.0023795
1334	HYOU1	0.133123	1.86882e-05	0.00168483	0.193175
1335	FAM229B	0.133123	0.000367251	9.553e-05
1336	MRGPRX4	0.133123	0.0111443	0.00368294	0.00342101
1337	H2AX	0.133432	1.86882e-05	0.00517419
1338	LAMA4	0.133432	0.00105992	9.553e-05	0.0265042
1339	DPAGT1	0.133741	1.86882e-05	0.00517419	0.643435
1340	HIPK3	0.133741	0.00108387	0.0068969	0.00570711
1341	MIR548AG2	0.13405	1.90976e-05	0.158162
1342	POLR3E	0.13405	0.000805681	9.72086e-05	0.0563862
1343	MDK	0.13405	0.00273353	0.000674451	0.00352374
1344	MIR4533	0.134359	1.90976e-05	0.185785
1345	EEF2K	0.134359	0.000181876	9.72086e-05	0.258373
1346	PTPRJ	0.134359	0.00221813	0.0294007	0.00242476
1347	LOC101928048	0.134669	1.90976e-05	0.643625
1348	SDR42E2	0.134669	0.000181876	9.72086e-05
1349	CCDC150	0.134978	1.93305e-05	0.00182243	0.204024
1350	EAF1	0.134978	0.0360924	9.77271e-05	0.548664
1351	SLC22A10	0.134978	0.00131052	0.216164	0.0113612
1352	HECW2	0.135287	1.93305e-05	0.00182243
1353	SH3BP5	0.135287	0.00042715	9.77271e-05	0.061181
1354	MARK2	0.135287	0.00484763	0.00368184	0.000169573
1355	NFATC3	0.135596	0.000253198	9.78844e-05	0.674693
1356	SNX15	0.135596	0.00248431	0.0064234	0.0127596
1357	COL6A5	0.135905	1.94506e-05	0.000845324	0.323405
1358	DUS2	0.135905	0.000253198	9.78844e-05
1359	KAT5	0.135905	0.000297324	0.000397691	0.00886039
1360	MTAP	0.136214	1.97739e-05	0.0912188	0.0765734
1361	SLC12A4	0.136214	0.000253198	9.78844e-05	0.0993127
1362	KDM2A	0.136214	0.00598398	0.00268546	0.00608462
1363	TEK	0.136523	1.9837e-05	0.158093	0.481692
1364	DPEP3	0.136523	0.000253198	9.78844e-05	0.911915
1365	NADSYN1	0.136523	0.000198571	0.00900419	0.00790205
1366	LINC00032	0.136832	1.9837e-05	0.0842915
1367	LCAT	0.136832	0.000253198	9.78844e-05	0.41521
1368	MRPL48	0.136832	0.000334578	0.0242877	0.0025136
1369	BAG6	0.137141	1.9983e-05	0.00120997
1370	CTRL	0.137141	0.000253198	9.78844e-05	0.148443
1371	MOGAT2	0.137141	0.00573397	0.00221056	8.84e-05
1372	SAPCD1	0.13745	1.9983e-05	0.000836501
1373	UVRAG	0.13745	0.000294902	0.00221056	0.000676448
1374	LY6G6C	0.137759	1.9983e-05	0.000836501	0.609681
1375	PSMB10	0.137759	0.000253198	9.78844e-05	0.47294
1376	TMEM126B	0.137759	0.000469702	0.0215181	0.000874438
1377	LY6G6D	0.138068	1.9983e-05	0.00120997	0.309821
1378	DPEP2NB	0.138068	0.000253198	9.78844e-05
1379	PRSS23	0.138068	0.0134607	0.00128869	0.000629631
1380	MPIG6B	0.138376	1.9983e-05	0.00120997
1381	FDX1	0.138376	0.00244215	0.000754351	0.00105539
1382	MSH5-SAPCD1	0.138685	1.9983e-05	0.000836501
1383	CD3G	0.138685	0.0560029	0.00362784	0.000333303
1384	GPANK1	0.138994	1.9983e-05	0.00120997
1385	LY6G6F	0.139303	1.9983e-05	0.00120997
1386	SORL1	0.139303	0.000747778	0.00098763	0.000915097
1387	MIR4646	0.139612	1.9983e-05	0.000836501
1388	ENST00000331122	0.139612			0.00731081
1389	C6orf47	0.13992	1.9983e-05	0.00120997	0.306875
1390	EI24	0.13992	0.00196655	0.00320622	0.00309047
1391	ABHD16A	0.140229	1.9983e-05	0.000836501
1392	DDAH2	0.140538	1.9983e-05	0.000836501	0.0224678
1393	APLP2	0.140538	0.000241334	0.00820874	0.0104594
1394	LY6G5C	0.140847	1.9983e-05	0.00120997	0.950224
1395	C11orf44	0.140847			0.0113571
1396	LY6G6F-LY6G6D	0.141155	1.9983e-05	0.00120997
1397	MIR5092	0.141155	0.00452503	0.000103893
1398	MSH5	0.141464	1.9983e-05	0.000836501	0.226935
1399	SLC12A8	0.141464	0.00452503	0.000103893	0.96384
1400	GLB1L2	0.141464	0.00119964	0.000942526	0.00634398
1401	LOC101928251	0.141772	0.0111823	0.000105289
1402	CARS	0.141772			0.00160808
1403	HSPA1A	0.142081	1.9983e-05	0.000836501	0.131946
1404	TMEM259	0.142081	0.0171881	0.00010637
1405	TRIM21	0.142081	0.0049137	0.0115515	0.00847848
1406	CLIC1	0.14239	1.9983e-05	0.000836501	0.05784
1407	ARHGAP45	0.14239	0.00968024	0.00010637
1408	OR52A4	0.14239			0.00264487
1409	EHD4	0.142698	2.01501e-05	0.00486764	0.848616
1410	WDR18	0.142698	0.00468137	0.00010637	0.966585
1411	DENND5A	0.142698	0.00152387	0.00172563	0.00993823
1412	PLA2G4D	0.143007	2.01501e-05	0.00236454	0.168717
1413	ARID3A	0.143007	0.00468137	0.00010637	0.106052
1414	GANAB	0.143007	0.0124928	0.00336119	0.00320149
1415	PLA2G4E	0.143315	2.01501e-05	0.00378547	0.55864
1416	GRIN3B	0.143315	0.00468137	0.00010637
1417	LINC00644	0.143624	2.051e-05	0.0421132
1418	CNN2	0.143624	0.00468137	0.00010637	0.0145318
1419	UNC93B1	0.143624	0.00310332	0.00229644	0.00136027
1420	LINC00643	0.143932	2.051e-05	0.0421132
1421	MED16	0.143932	0.00468137	0.00010637	0.585571
1422	ARAP1	0.143932	0.00976181	0.00121876	0.000349832
1423	SYT16	0.144241	2.051e-05	0.00318226	0.0604261
1424	ABCA7	0.144241	0.00468137	0.00010637	0.0388934
1425	PAK1	0.144241	0.0168523	0.0122973	0.00259964
1426	SCAMP1	0.144549	2.05484e-05	0.00399473	0.0723953
1427	R3HDM4	0.144549	0.00468137	0.00010637
1428	ALG8	0.144549	0.00749834	0.0197406	0.00967608
1429	DPH6-DT	0.144857	0.00260077	0.000107335
1430	GRM5	0.144857	0.000508699	0.00991438	0.00740934
1431	FNDC3A	0.145166	2.05982e-05	0.00122448	0.26457
1432	MIR4521	0.145166	0.00356708	0.000107912
1433	CD3D	0.145166	0.0560029	0.00362784	0.00850044
1434	RAB3GAP1	0.145474	2.07714e-05	0.0351086
1435	MIR4314	0.145474	0.0146338	0.000107912
1436	SNORA40B	0.145783	2.07714e-05	0.0351086
1437	ALOXE3	0.145783	0.00356708	0.000107912	0.0648673
1438	OR6T1	0.145783	0.0101389	0.0170223	0.00674109
1439	MAP3K19	0.146091	2.07714e-05	0.0351086
1440	ALOX15B	0.146091	0.021629	0.000107912	0.206622
1441	HEPACAM	0.146091	0.00163928	0.0160684	0.00782508
1442	DNAJB11	0.146399	2.21428e-05	0.00235313	0.610437
1443	ALOX12B	0.146399	0.00356708	0.000107912	0.687513
1444	PATE2	0.146399	0.00996646	0.027069	0.00122419
1445	LINC02052	0.146707	2.21428e-05	0.00235313
1446	CD200R1L	0.146707	0.00436671	0.000110269	0.479315
1447	B3GAT1	0.146707	0.00199162	0.00252643	0.00634682
1448	LINC02020	0.147016	2.21428e-05	0.00987663
1449	GTPBP8	0.147016	0.00020494	0.000110269	0.380744
1450	PTPN6	0.147016	0.00188626	0.0013496	0.000385495
1451	DGKG	0.147324	2.21428e-05	0.0069719	0.0193527
1452	CD200R1	0.147324	0.00020494	0.000110269	0.535539
1453	H2AFJ	0.147324			0.00583082
1454	LOC338694	0.147632	2.2418e-05	0.00227909
1455	KATNIP	0.147632	0.00279078	0.00011144
1456	C12orf39	0.147632			0.00820789
1457	MYEOV	0.14794	2.2418e-05	0.00227909	0.206011
1458	LOC100128079	0.14794	0.00279078	0.00011144
1459	MED21	0.14794	0.0436655	0.00378164	0.0043628
1460	LOC100287837	0.148248	2.26159e-05	0.00135061
1461	KCNQ5	0.148248	0.000543436	0.000113056	0.876302
1462	TROAP	0.148248	0.0128212	0.00200679	0.00213638
1463	RELT	0.148556	2.26159e-05	0.00135061	0.63979
1464	PTMS	0.148556	0.00149595	0.000114367	0.488152
1465	DIP2B	0.148556	0.00810498	0.00585593	0.273541
1466	FAM168A	0.148865	2.26159e-05	0.00164414	0.0374471
1467	GPR162	0.148865	0.00295196	0.000114367	0.184014
1468	MIR3659HG	0.149173	2.26508e-05	0.0109143
1469	P3H3	0.149173	0.00295196	0.000114367
1470	AMHR2	0.149173	0.0442501	0.00157746	0.000672971
1471	PIANP	0.149481	0.00149595	0.000114367
1472	HOXC13	0.149481	0.00348892	0.00273069	0.00343157
1473	FHL3	0.149789	2.26508e-05	0.0109143	0.0320193
1474	GNB3	0.149789	0.00295196	0.000114367	0.434739
1475	RBMS2	0.149789	0.000957566	0.00626057	0.000685191
1476	MIR3659	0.150097	2.26508e-05	0.0109143
1477	ZNF384	0.150097	0.00149595	0.000114367	0.675235
1478	LRP1	0.150097	0.0400532	0.00458872	0.00938938
1479	POU3F1	0.150405	2.26508e-05	0.0109143	0.050497
1480	RPL13P5	0.150405	0.0191944	0.000114367	0.622608
1481	MBD6	0.150405	0.00546056	0.00493833	0.00710035
1482	OR9G9	0.150713	2.27253e-05	0.0112509
1483	USP5	0.150713	0.0126727	0.000114367	0.819228
1484	OS9	0.150713	0.00908977	0.00475933	5.16e-05
1485	OR5M1	0.151021	2.27253e-05	0.0112509	0.64857
1486	LAG3	0.151021	0.00149595	0.000114367	0.581317
1487	RASSF3	0.151021	0.00390448	0.00661029	0.00452725
1488	OR9G1	0.151329	2.27253e-05	0.0112509	0.564924
1489	TPI1	0.151329	0.0191944	0.000114367	0.356708
1490	LGR5	0.151329	0.0169033	0.0333627	0.00777178
1491	HLA-DRB6	0.151637	2.27999e-05	0.0158437
1492	DSTNP2	0.151637	0.0191944	0.000114367	0.570353
1493	PLXNC1	0.151637	0.00353065	0.00399648	0.00541137
1494	HLA-DQA1	0.151944	2.27999e-05	0.050122
1495	CD4	0.151944	0.00149595	0.000114367	0.100361
1496	CHST11	0.151944	0.000724298	0.00171333	0.0103591
1497	HLA-DRB1	0.152252	2.27999e-05	0.050122	0.0885245
1498	MLF2	0.152252	0.00149595	0.000114367	0.674848
1499	C12orf75	0.152252	0.0189793	0.0182399	0.00311643
1500	HLA-DQB1-AS1	0.15256	2.27999e-05	0.050122
1501	TP53TG1	0.15256	0.0209433	0.00011499	0.523268
1502	ERP29	0.15256	0.0355143	0.00551731	0.0102349
1503	HLA-DRB5	0.152868	2.27999e-05	0.0158437	0.0908267
1504	CROT	0.152868	0.0209433	0.00011499	0.308147
1505	TRAFD1	0.152868	0.00445246	0.0109143	0.00240791
1506	KISS1	0.153176	2.30194e-05	0.0112292	0.98234
1507	ITPRIP-AS1	0.153176	0.0132845	0.000115213
1508	SRRM4	0.153176	0.00675553	0.017576	0.0112837
1509	GOLT1A	0.153484	2.30194e-05	0.0112292	0.566066
1510	ITPRIP	0.153484	0.0132845	0.000115213	0.082295
1511	WDR66	0.153484			0.00627451
1512	PLEKHA6	0.153791	2.30194e-05	0.0112292	0.377224
1513	CFAP43	0.153791	0.0132845	0.000115213
1514	ARL6IP4	0.153791	0.00877722	0.000553085	0.000467057
1515	HMBS	0.154099	2.32073e-05	0.00168483	0.557946
1516	CFAP58-DT	0.154099	0.0241197	0.000115213
1517	GLT1D1	0.154099	0.000318997	0.0122029	0.001186
1518	RPL23AP64	0.154407	2.32073e-05	0.00168483	0.0476862
1519	MIR4482	0.154407	0.0132845	0.000115213
1520	KDM5A	0.154407	0.0197932	0.00329877	0.0131612
1521	CFAP58	0.154714	0.00810264	0.000115213
1522	VPS11	0.155022	2.32073e-05	0.00168483	0.0492209
1523	KLRK1	0.155022	0.00293356	0.054909	0.0130744
1524	SLC37A4	0.15533	2.32073e-05	0.00168483	0.150551
1525	STYK1	0.15533	0.0228901	0.0100645	0.000563076
1526	CCDC138	0.155637	2.32128e-05	0.005275	0.271094
1527	COL28A1	0.155637	0.00132572	0.000115229
1528	LDHB	0.155637	0.00526389	0.0474873	0.0053907
1529	MIR1538	0.155945	2.33521e-05	0.00248405
1530	LOC101927391	0.155945	0.0122021	0.000115229
1531	IPO8	0.155945	0.00115591	0.00769196	0.00478951
1532	MIOS	0.156253	0.00295682	0.000115229	0.285844
1533	SYT10	0.156253	0.00370673	0.0307831	0.0131765
1534	SP140	0.15656	2.38791e-05	0.00398692	0.025589
1535	KCNH4	0.15656	0.00820205	0.000115286	0.0651772
1536	ASB8	0.15656	0.00222436	0.00744196	0.0111008
1537	SP100	0.156868	2.38791e-05	0.00203622	0.0379406
1538	DDX23	0.156868	0.0122875	0.0112161	0.00102953
1539	SP140L	0.157175	2.38791e-05	0.00203622	0.0383166
1540	KAT2A	0.157175	0.00188601	0.000115286	0.543722
1541	ARF3	0.157175	0.0329131	0.0054785	0.00197612
1542	RAB5C	0.157483	0.00496686	0.000115286	0.290514
1543	MLL2	0.157483			0.0018549
1544	MAPT-AS1	0.15779	2.42863e-05	0.00781911
1545	KRT84	0.15779	0.0590124	0.00924244	0.00234342
1546	MAPT	0.158098	2.42863e-05	0.00419956	0.265944
1547	DHX58	0.158098	0.00188601	0.000115286	0.938602
1548	CALCOCO1	0.158098	0.00759741	0.00597032	0.00206497
1549	STH	0.158405	2.42863e-05	0.00781911	0.697971
1550	STAT2	0.158405	0.00506062	0.0029644	0.00907659
1551	MAPT-IT1	0.158712	2.42863e-05	0.00419956
1552	HCRT	0.158712	0.00820205	0.000115286	0.0201058
1553	TIMELESS	0.158712	0.00506062	0.00626057	0.00813606
1554	LINC02614	0.15902	2.43838e-05	0.0239332
1555	ZNF385C	0.15902	0.00183355	0.000115286	0.0790506
1556	BAZ2A	0.15902	0.000957566	0.00837172	0.00760373
1557	FAM86JP	0.159327	2.43838e-05	0.0239332
1558	ETFA	0.159327	0.000428281	0.000115607	0.452091
1559	STAT6	0.159327	0.0400532	0.00543459	6.5e-05
1560	VPS13A-AS1	0.159634	2.44388e-05	0.00479551
1561	SCAPER	0.159634	0.000428281	0.000115607	0.399667
1562	B4GALNT1	0.159634	0.0224266	0.00475933	0.00684054
1563	VPS13A	0.159942	2.44388e-05	0.00479551	0.154939
1564	TYRO3P	0.159942	0.000428281	0.000115607
1565	METTL1	0.159942	0.00908977	0.00421672	0.00873111
1566	ISL2	0.160249	0.000428281	0.000115607	0.590445
1567	LRIG3	0.160249	0.000292947	0.0311378	0.00756147
1568	TCL6	0.160556	2.46343e-05	0.0272262
1569	NAV2-AS2	0.160556	0.00217731	0.000119726
1570	LLPH	0.160556	0.00397827	0.00045026	0.00781909
1571	SCARNA13	0.160864	2.46343e-05	0.0137083
1572	DBX1	0.160864	0.00461879	0.000119726
1573	C12orf50	0.160864	0.0122426	0.00852547	0.00660661
1574	SNHG10	0.161171	2.46343e-05	0.0137083
1575	SYNE3	0.161478	2.46343e-05	0.00215145
1576	SH3TC1	0.161478	0.00943544	0.000120165	0.042888
1577	SYCP3	0.161478	0.0196164	0.00366614	0.00494927
1578	GLRX5	0.161785	2.46343e-05	0.00215145	0.112777
1579	ABLIM2	0.161785	0.00215924	0.000120165	0.506619
1580	LINC02318	0.162092	2.46343e-05	0.00215145
1581	LINC02517	0.162092	0.0682679	0.000120165
1582	CORO1C	0.162092	0.00598879	0.0120677	0.00177279
1583	ZNF732	0.162399	2.48939e-05	0.004381
1584	HTRA3	0.162399	0.0215395	0.000120165	0.789692
1585	IQCD	0.162399	0.0331158	0.00384395	0.0127485
1586	ZNF141	0.162707	2.48939e-05	0.004381	0.887154
1587	TRIP6	0.162707	0.00418668	0.000122179	0.704903
1588	MED13L	0.162707	0.00350838	0.00234456	0.00251546
1589	MIR571	0.163014	2.48939e-05	0.004381
1590	MUC3A	0.163014	0.00418668	0.000122179
1591	RAB35	0.163014	0.00689153	0.00184167	0.00141732
1592	CBLN2	0.163321	2.50216e-05	0.0499766	0.354406
1593	SRRT	0.163321	0.00418668	0.000122179	0.0203735
1594	PXN	0.163321	0.020884	0.000588335	0.0116745
1595	BACH1-IT3	0.163628	2.52045e-05	1
1596	EPHB4	0.163628	0.00418668	0.000122179	0.626291
1597	NUP205	0.163935	2.61326e-05	0.00125106
1598	SLC12A9-AS1	0.163935	0.00418668	0.000122179
1599	CNOT4	0.164242	2.61326e-05	0.00125106	0.239173
1600	CHFR	0.164242	0.0185487	0.00313936	0.0022843
1601	EDAR	0.164549	2.6249e-05	0.00708855	0.0756719
1602	ACHE	0.164549	0.00418668	0.000122179	0.504239
1603	RNASEH2B	0.164549	0.00239877	0.000445443	0.00940066
1604	ANKH	0.164856	2.62786e-05	0.0210829	0.126761
1605	MIR6875	0.164856	0.00418668	0.000122179
1606	TDRD3	0.164856	0.00111231	0.0110209	0.0107368
1607	MIR4637	0.165163	2.62786e-05	0.0210829
1608	UFSP1	0.165163	0.00418668	0.000122179	0.0951718
1609	STRBP	0.16547	2.64251e-05	0.00765843	0.204518
1610	ITPKB	0.16547	0.0256773	0.000124084	0.280537
1611	TRPC4	0.16547	0.0279675	0.0144095	0.010039
1612	CRB2	0.165776	2.64251e-05	0.00765843	0.361596
1613	PSEN2	0.165776	0.0160225	0.000124084	0.628563
1614	LPAR6	0.165776	0.000524623	0.000998851	0.00640198
1615	HMX3	0.166083	2.65361e-05	0.00844166
1616	ACR	0.166083	0.027655	0.000125848	0.798486
1617	COMMD6	0.166083	0.0050636	0.0123818	0.00872211
1618	GNE	0.16639	2.65641e-05	0.0182739	0.933073
1619	RPL23AP82	0.16639	0.027655	0.000125848	0.743691
1620	GPR183	0.16639	0.00576814	0.00199958	0.00636749
1621	RNF38	0.166697	2.65641e-05	0.0167953	0.778424
1622	SHANK3	0.166697	0.027655	0.000125848
1623	GRTP1	0.166697	0.000625196	0.00295606	0.00554629
1624	PCGF5	0.167004	2.66545e-05	0.0154168	0.989766
1625	ARSA	0.167004	0.027655	0.000125848	0.0971921
1626	ANG	0.167004	0.00374147	0.0091059	0.00467475
1627	NUDT9P1	0.167311	2.66545e-05	0.0154168	0.0199464
1628	LOC105373100	0.167311	0.027655	0.000125848
1629	LINC01013	0.167617	2.69625e-05	0.0169929
1630	TAGLN2	0.167617	0.00972723	0.000126189	0.122419
1631	TOX4	0.167617	0.0575064	0.00963286	0.00591681
1632	MIR548AJ1	0.167924	2.69625e-05	0.0169929
1633	SNHG28	0.167924	0.00890267	0.000126189
1634	REM2	0.167924	0.000493814	0.000638297	0.0120232
1635	PRMT7	0.168231	2.7044e-05	0.00774863	0.981002
1636	IGSF9	0.168231	0.00972723	0.000126189	0.122411
1637	SMPD3	0.168537	2.7044e-05	0.000562254	0.260691
1638	MIR4259	0.168537	0.00972723	0.000126189
1639	RNF31	0.168537	0.00309318	0.00173012	0.00265902
1640	SLC7A6OS	0.168844	2.7044e-05	0.0208776	0.900619
1641	LINC01133	0.168844	0.00972723	0.000126189
1642	IRF9	0.168844	0.00309318	0.00173012	0.0120712
1643	GJD2	0.169151	2.72236e-05	0.0161085	0.116163
1644	VSIG8	0.169151	0.00972723	0.000126189
1645	SIP1	0.169151			0.00127053
1646	LOC101928174	0.169457	2.72236e-05	0.0161085
1647	CFAP45	0.169457	0.00972723	0.000126189
1648	KIAA0247	0.169457			0.000816882
1649	LINC02252	0.169764	2.72236e-05	0.0383523
1650	CLEC12A-AS1	0.169764	0.00986264	0.000126505
1651	SIPA1L1	0.169764	0.00277896	0.00591208	0.00860036
1652	PPP6R3	0.170071	2.75107e-05	0.000407371	0.625281
1653	CLEC1A	0.170071	0.0133442	0.000126505	0.22911
1654	DLST	0.170071	0.000279243	0.0211107	0.00440294
1655	LRP5	0.170377	2.75107e-05	0.000407371	0.805582
1656	LOC102724020	0.170377	0.0133442	0.000126505
1657	PPP4R4	0.170377	0.0138317	0.00168087	0.00356598
1658	DPF1	0.170684	2.76492e-05	0.00360238	0.827795
1659	CLEC2A	0.170684	0.00986264	0.000126505	0.31873
1660	YY1	0.170684	0.000606398	0.00223856	0.00455185
1661	SPINT2	0.17099	2.76492e-05	0.00360238	0.203643
1662	CLEC9A	0.17099	0.00986264	0.000126505	0.853488
1663	SIPA1L3	0.171297	2.76492e-05	0.00109252
1664	CLEC12B	0.171297	0.00986264	0.000126505	0.217267
1665	TECPR2	0.171297	0.0244388	0.00155045	0.00144297
1666	SNORD152	0.171603	2.76492e-05	0.00109252
1667	LINC02470	0.171603	0.00986264	0.000126505
1668	LMNTD2	0.17191	2.77914e-05	0.00280176
1669	CLEC1B	0.17191	0.0140083	0.000126505	0.195423
1670	TNFAIP2	0.17191	0.00868125	0.00198549	0.00351874
1671	RNH1	0.172216	2.77914e-05	0.00321743	0.498806
1672	C11orf80	0.172216	0.00202501	0.000129374	0.394145
1673	KLC1	0.172216	0.0219766	0.000507296	0.00549443
1674	RBM4	0.172522	0.00202501	0.000129374	0.0183396
1675	SPTBN2	0.172829	0.00202501	0.000129374	0.675834
1676	BAZ1A	0.172829	0.00332824	0.00448552	0.00726776
1677	MIR210HG	0.173135	2.77914e-05	0.00280176
1678	RBM4B	0.173135	0.00202501	0.000129374	0.675829
1679	MDGA2	0.173135	0.000685554	0.00957178	0.0107868
1680	MIR210	0.173441	2.77914e-05	0.00280176
1681	TNPO1	0.173441	0.00409305	0.000129566	0.349835
1682	RPS29	0.173441	0.00193364	0.0101905	0.831034
1683	HRAS	0.173748	2.77914e-05	0.00280176	0.976991
1684	MIR4804	0.173748	0.00457598	0.000129566
1685	DDHD1	0.173748	0.00370346	0.00912585	0.000170525
1686	LOC143666	0.174054	2.77914e-05	0.00280176
1687	ANKRD9	0.174054	0.0129959	0.000130919	0.147705
1688	C14orf39	0.174054	0.0736307	0.0165908	0.0075787
1689	DRD4	0.17436	2.77914e-05	0.00280176	0.337884
1690	LINC02323	0.17436	0.0141572	0.000130919
1691	ZFYVE26	0.17436	0.0281637	0.00342599	0.0110488
1692	ACTN1	0.174667	0.00064986	0.0042971	0.00272582
1693	PHRF1	0.174973	2.77914e-05	0.00280176
1694	ADSS2	0.174973	0.024804	0.000132702
1695	COX16	0.174973	0.0113753	0.00864945	0.0115656
1696	CATSPERE	0.175279	0.0203314	0.000132702
1697	SLC35B4	0.175585	0.0273537	0.000133007	0.44999
1698	C14orf1	0.175585			0.00867374
1699	ZMIZ1-AS1	0.175891	0.00794398	0.00013336
1700	SEL1L	0.175891	0.0174514	0.0153043	0.01258
1701	ITPK1	0.176197	0.0106154	0.00282859	0.00574868
1702	POU2F3	0.176504	0.00122633	0.000134114	0.028133
1703	DICER1	0.176504	0.00231454	0.00753253	0.0110443
1704	LOC401357	0.17681	2.80284e-05	0.00173773
1705	TLCD5	0.17681	0.00122633	0.000134114
1706	C14orf2	0.17681			0.0124011
1707	LOC100130849	0.177116	2.80284e-05	0.762356
1708	ARHGEF12	0.177116	0.00122633	0.000134114	0.564735
1709	C15orf53	0.177116			0.00705017
1710	MIR8485	0.177422	2.82255e-05	0.0281198
1711	LOC649133	0.177422	0.00122633	0.000134114
1712	TRIM69	0.177422	0.0204886	0.00076587	0.00965485
1713	NRXN1	0.177728	2.82255e-05	0.012651	0.441408
1714	LYRM1	0.177728	0.0085786	0.000134241	0.248473
1715	SEMA6D	0.177728	0.00142006	0.0123282	0.0110598
1716	MIR6128	0.178034	2.82969e-05	0.0112509
1717	DCUN1D3	0.178034	0.0085786	0.000134241	0.0190377
1718	AQP9	0.178034	0.00285303	0.0828375	0.00107644
1719	OR5AP2	0.17834	2.82969e-05	0.0112509	0.927792
1720	DNAH3	0.17834	0.00528827	0.000134241	0.393473
1721	PLEKHO2	0.17834	0.000406236	0.00863302	0.00316444
1722	CH25H	0.178646	2.84082e-05	0.0217528	0.435541
1723	ERI2	0.178646	0.0302908	0.000134241	0.870452
1724	CSK	0.178646	0.0117343	0.00122189	0.000114352
1725	LIPA	0.178952	2.84082e-05	0.0181414	0.220667
1726	SRR	0.178952	0.00358344	0.000134717	0.952664
1727	C15orf39	0.178952	0.0280721	0.00474577	0.0132849
1728	ZBTB16	0.179258	2.84527e-05	0.0108948	0.167602
1729	TSR1	0.179258	0.00103878	0.000134717	0.473445
1730	UBE2Q2	0.179258	0.00016373	0.000725631	0.00362585
1731	NNMT	0.179564	2.84527e-05	0.0154522	0.381701
1732	SMG6	0.179564	0.00358344	0.000134717	0.259115
1733	RCN2	0.179564	0.00910928	0.0271866	0.010536
1734	DLC1	0.179869	2.8518e-05	0.00161408	0.289016
1735	SGSM2	0.179869	0.00358344	0.000134717	0.0269906
1736	AKAP13	0.179869	0.00318051	0.00824702	0.0130109
1737	SNORD91A	0.180175	0.00103878	0.000134717
1738	IQGAP1	0.180175	0.0142254	0.00102959	0.00247241
1739	MRPS18A	0.180481	2.85779e-05	0.00125608	0.0552775
1740	SNORD91B	0.180481	0.00103878	0.000134717
1741	IGF1R	0.180481	0.00117533	0.00235558	0.00344314
1742	VEGFA	0.180787	2.85779e-05	0.00125608	0.33426
1743	BANF1	0.180787	0.00739717	0.000134749	0.0633522
1744	SLC12A6	0.180787	0.00036383	0.0124576	0.013291
1745	FAT4	0.181093	2.88205e-05	0.0263782	0.540553
1746	TSGA10IP	0.181093	0.0137069	0.000134749	0.533385
1747	PLCB2	0.181093	0.00145436	0.00267307	0.00372933
1748	MIR2054	0.181398	2.88205e-05	0.214167
1749	CTSW	0.181398	0.00439802	0.000134749	0.189839
1750	EXD1	0.181398	0.00237108	0.000761227	0.000810133
1751	P2RY6	0.181704	2.89687e-05	0.00135061	0.969749
1752	CCDC85B	0.181704	0.00439802	0.000134749	0.0215019
1753	ZFP106	0.181704			0.00391782
1754	ARHGEF17	0.18201	2.89687e-05	0.00135061	0.700666
1755	DRAP1	0.18201	0.0106927	0.000134749	0.644188
1756	SPG11	0.18201	0.00809798	0.00076587	0.00854174
1757	LINC02374	0.182316	2.92153e-05	0.00139216
1758	C11orf68	0.182316	0.0137069	0.000134749	0.348727
1759	C15orf33	0.182316			0.0101891
1760	MIR5579	0.182621	2.93813e-05	0.00261456
1761	SART1	0.182621	0.0137069	0.000134749	0.0443793
1762	FLJ10038	0.182621			0.00909798
1763	TENM4	0.182927	2.93813e-05	0.000612121
1764	MNS1	0.182927	0.0362344	0.0184529	0.00967252
1765	MIR708	0.183233	2.93813e-05	0.00261456
1766	FIBP	0.183233	0.0137069	0.000134749	0.522589
1767	ALDH1A2	0.183233	0.000293249	0.0575619	0.00581996
1768	NRXN3	0.183538	2.94029e-05	0.00601237	0.0550223
1769	CFL1	0.183538	0.0106927	0.000134749	0.625368
1770	TLE3	0.183538	0.00524521	0.0120374	0.00252543
1771	ZNF576	0.183844	2.945e-05	0.000606141	0.952392
1772	EFEMP2	0.183844	0.0137069	0.000134749	0.138528
1773	COX5A	0.183844	0.00929252	0.00893776	0.00153496
1774	PLAUR	0.184149	2.945e-05	0.00239626	0.114534
1775	HDGFRP3	0.184149			0.00724063
1776	IRGC	0.184455	2.945e-05	0.00239626	0.697205
1777	NDUFA7	0.184455	0.0495547	0.000135418	0.865588
1778	TM2D3	0.184455	0.00334434	0.012179	0.00564657
1779	SRRM5	0.18476	2.945e-05	0.000606141
1780	MARCHF2	0.18476	0.0495547	0.000135418
1781	MSLN	0.18476	0.0120808	0.00177947	0.000106873
1782	ZNF428	0.185066	2.945e-05	0.000606141	0.423132
1783	ANGPTL4	0.185066	0.028536	0.000135418	0.958518
1784	MAPK8IP3	0.185066	0.000379346	0.0105131	0.000455267
1785	IRGQ	0.185371	2.945e-05	0.000606141
1786	KANK3	0.185371	0.0495547	0.000135418	0.0193104
1787	MGRN1	0.185371	0.0454985	0.00226289	0.00541206
1788	CADM4	0.185677	2.945e-05	0.000606141	0.802183
1789	RPS28	0.185677	0.0280635	0.000135418
1790	UBN1	0.185677	0.0214735	0.00263595	0.0052215
1791	XRCC1	0.185982	2.945e-05	0.000606141	0.122176
1792	RAB11B	0.185982	0.0495547	0.000135418	0.765851
1793	RBFOX1	0.185982	0.000138508	0.0168894	0.00284772
1794	ETHE1	0.186288	2.945e-05	0.000606141	0.64854
1795	LCN10	0.186288	0.0065806	0.000136413	0.0531836
1796	NDE1	0.186288	0.00789048	0.00716455	0.00806165
1797	RTN4	0.186593	2.95492e-05	0.00197514	0.463763
1798	DIPK1B	0.186593	0.0124373	0.000136413
1799	MIR4426	0.186898	2.95492e-05	0.00197514
1800	TMEM141	0.186898	0.0995858	0.000136413	0.525436
1801	CHP2	0.186898	0.033514	0.0145692	0.0125466
1802	CLHC1	0.187204	2.95492e-05	0.00197514
1803	HSPC324	0.187204	0.0329355	0.000136413
1804	RPS27A	0.187509	2.95492e-05	0.00197514
1805	LCN6	0.187509	0.0065806	0.000136413	0.847841
1806	GALNT14	0.187814	2.97296e-05	0.00176444	0.117811
1807	RABL6	0.187814	0.0065806	0.000136413
1808	CORO1A	0.187814	0.0474113	0.00374718	0.0108243
1809	AGPAT2	0.18812	0.0329355	0.000136413	0.821402
1810	SRCAP	0.18812	0.00711897	0.00147813	0.00403117
1811	CAMTA1	0.188425	3.00041e-05	0.00354075	0.811955
1812	LOC100128593	0.188425	0.0329355	0.000136413
1813	RNF40	0.188425	0.00782269	0.00147813	0.000365455
1814	CAMTA1-AS2	0.18873	3.00041e-05	0.0106882
1815	AJM1	0.18873	0.0065806	0.000136413
1816	FUS	0.18873	0.0249832	0.00122187	0.00206884
1817	RBM24	0.189035	3.03724e-05	0.00454324	0.392603
1818	SNHG7	0.189035	0.0065806	0.000136413	0.0310829
1819	ITGAM	0.189035	0.0173135	0.00139712	0.00274956
1820	WDR87	0.18934	3.04378e-05	0.0759095	0.0350301
1821	MIR4292	0.18934	0.0065806	0.000136413
1822	ITGAX	0.18934	0.0173135	0.0029955	0.000724241
1823	CCND1	0.189646	3.04924e-05	0.0065625	0.10271
1824	MAMDC4	0.189646	0.0065806	0.000136413	0.0387008
1825	NOD2	0.189646	0.0248082	0.00424412	0.0012295
1826	LCN8	0.189951	0.0065806	0.000136413	0.425242
1827	MMP2	0.189951	0.0025769	0.0210202	0.00872435
1828	EYS	0.190256	3.09503e-05	0.0460063	0.90895
1829	PHPT1	0.190256	0.0065806	0.000136413	0.222185
1830	NOL3	0.190256	0.00939192	0.00137544	0.00317461
1831	ACAT1	0.190561	3.11399e-05	0.0111318	0.563117
1832	SNORA17A	0.190561	0.0995858	0.000136413
1833	FAM65A	0.190561			0.00129746
1834	CUL5	0.190866	3.11399e-05	0.0111318	0.823565
1835	SNORA17B	0.190866	0.0995858	0.000136413
1836	ATM	0.191171	3.11399e-05	0.00613536	0.882435
1837	CCDC183	0.191171	0.0065806	0.000136413
1838	WWP2	0.191171	0.00286874	0.02042	0.00181448
1839	NPAT	0.191476	3.11399e-05	0.00613536	0.740188
1840	LCN15	0.191476	0.0065806	0.000136413	0.414813
1841	CLEC3A	0.191476	0.00382049	0.0219873	3.56e-06
1842	MCM9	0.191781	3.13057e-05	0.0012704	0.935037
1843	MIR6722	0.191781	0.0065806	0.000136413
1844	CMIP	0.191781	0.00473581	0.000768622	0.00447269
1845	ASF1A	0.192086	3.13057e-05	0.0012704	0.0587136
1846	AK024389	0.192086			0.003653
1847	LOC105372179	0.192391	0.00662657	0.00013813
1848	PLCG2	0.192391	0.000150014	0.0136246	2.47e-05
1849	PARD3B	0.192696	3.15572e-05	0.00415836	0.794692
1850	IAH1	0.192696	0.00138202	0.000138799
1851	KIAA0513	0.192696	0.00268002	0.000662492	0.00175394
1852	FAT1	0.193001	3.1847e-05	0.000396127	0.398133
1853	CPSF3	0.193001	0.00138202	0.000138799	0.757569
1854	FBXL16	0.193001	0.0120808	0.00177947	0.00343236
1855	LINC02093	0.193306	3.19456e-05	0.0162188
1856	ASAP2	0.193306	0.00138202	0.000138799	0.0757614
1857	RPL3L	0.193306	0.00254278	0.000567547	0.00269234
1858	LINC01732	0.193611	3.22059e-05	0.00117605
1859	ITGB1BP1	0.193611	0.00138202	0.000138799	0.784408
1860	TCEB2	0.193611			0.0127814
1861	STX6	0.193916	3.22059e-05	0.00120469	0.164589
1862	CNGB1	0.193916	0.00251207	0.000140683	0.391085
1863	ZNF200	0.193916	0.0155475	0.00112174	0.00811265
1864	MR1	0.19422	3.22059e-05	0.00120469	0.477906
1865	ZNF319	0.19422	0.000339056	0.000140683
1866	MEFV	0.19422	0.0165441	0.00112174	0.00605378
1867	IER5	0.194525	3.22059e-05	0.00362943	0.233625
1868	MMP15	0.194525	0.000339056	0.000140683	0.108196
1869	LITAF	0.194525	0.00201087	0.00431372	0.00457933
1870	LINC01488	0.19483	3.24553e-05	0.00163491
1871	USB1	0.19483	0.0157697	0.000140683
1872	KIAA0430	0.19483			0.00523282
1873	LOC102724265	0.195135	3.24553e-05	0.0040188
1874	FAM13B	0.195135	0.000853836	0.000141842	0.278724
1875	RPS15A	0.195135	0.00130159	0.00174214	0.000410759
1876	NCOR2	0.195439	3.24642e-05	0.00116961	0.0829198
1877	LOC100130172	0.195439	0.000853836	0.000141842
1878	SMG1	0.195439	0.00130159	0.00174214	0.00581347
1879	VWA3B	0.195744	3.25484e-05	0.00265247	0.0554861
1880	WNT8A	0.195744	0.000853836	0.000141842	0.403505
1881	ZP2	0.195744	0.0111225	0.0054662	0.000661791
1882	TMEM131	0.196049	3.25484e-05	0.00251882
1883	CRACR2A	0.196049	0.00283989	0.000143702
1884	LAMTOR1	0.196354	3.36409e-05	0.00683651
1885	PARP11	0.196354	0.00283989	0.000143702	0.318931
1886	APOB48R	0.196354			0.00730293
1887	PRND	0.196658	3.39039e-05	0.0385121	0.836281
1888	UST	0.196658	0.000600039	0.000144647	0.193197
1889	ZNF747	0.196658	0.00143768	0.000534917	0.0120901
1890	PRNT	0.196963	3.39039e-05	0.00170327	0.0598394
1891	TBCD	0.196963	0.00548291	0.00014519	0.610103
1892	FHOD1	0.196963	0.000613475	0.00183279	0.00346055
1893	PRNP	0.197268	3.39039e-05	0.00825179	0.246857
1894	B3GNTL1	0.197268	0.000165767	0.00014519	0.124436
1895	MIR6871	0.197572	3.39141e-05	0.0207494
1896	ZNF750	0.197572	0.0115273	0.00014519	0.7387
1897	ST3GAL2	0.197572	0.0246286	0.00184537	0.0062575
1898	TOP1	0.197877	3.39141e-05	0.0166898	0.210492
1899	SAMM50	0.197877	0.000225114	0.00014557	0.742764
1900	RAP1GAP2	0.197877	0.00153079	0.00170216	0.00527051
1901	PLCG1	0.198181	3.39141e-05	0.0166898	0.372878
1902	PARVB	0.198181	0.000225114	0.00014557	0.0991998
1903	GP1BA	0.198181	0.000132356	0.00165305	0.00669409
1904	HABP2	0.198486	3.41062e-05	0.0240148	0.064943
1905	PNPLA3	0.198486	0.000225114	0.00014557	0.116245
1906	DNER	0.19879	3.42651e-05	0.00901448	0.509126
1907	SULT4A1	0.19879	0.000225114	0.00014557	0.0545428
1908	MOB3B	0.199095	3.42997e-05	0.022755
1909	PNPLA5	0.199095	0.000225114	0.00014557	0.887523
1910	EQTN	0.199399	3.42997e-05	0.0842915
1911	LOC286083	0.199399	0.00174985	0.00014611
1912	GLP2R	0.199399	0.00382763	0.0117986	0.00075175
1913	QARS1	0.199704	3.44398e-05	0.00898001
1914	DLGAP2	0.199704	0.000206459	0.00014611	0.686019
1915	FAM18B1	0.199704			0.00819854
1916	CCDC71	0.200008	3.44398e-05	0.00841827	0.0283273
1917	SHOX2	0.200008	0.0043955	0.000146462	0.69541
1918	LAMB2P1	0.200312	3.44398e-05	0.00898001
1919	RSRC1	0.200312	0.00118787	0.000146462	0.999622
1920	C3orf84	0.200617	3.44398e-05	0.00841827
1921	TMEM140	0.200617	0.0350717	0.000147125	0.022601
1922	TAOK1	0.200617	0.00635117	0.00161875	0.00881845
1923	USP19	0.200921	3.44398e-05	0.00898001
1924	STRA8	0.200921	0.0089314	0.000147125	0.374678
1925	LASP1	0.200921	0.00449237	0.0071717	0.00417145
1926	IHO1	0.201225	3.44398e-05	0.00841827
1927	CYREN	0.201225	0.0089314	0.000147125
1928	PSME3	0.201225	0.00836055	0.00401597	0.000925001
1929	QRICH1	0.20153	3.44398e-05	0.000688072	0.555853
1930	WDR91	0.20153	0.0089314	0.000147125	0.04289
1931	FMNL1	0.20153	0.00774812	0.00181796	0.00185499
1932	MIR6890	0.201834	3.44398e-05	0.00898001
1933	AGBL3	0.201834	0.00248023	0.000147125	0.0531507
1934	MIR4271	0.202138	3.44398e-05	0.00841827
1935	CDR2	0.202138	0.023891	0.000149291
1936	KPNB1	0.202138	0.000547556	0.00348931	0.00859378
1937	LAMB2	0.202443	3.44398e-05	0.00898001	0.556989
1938	SMG1P1	0.202443	0.0297391	0.000149291
1939	NFE2L1	0.202443	0.00925117	0.00294984	0.0050014
1940	KLHDC8B	0.202747	3.44398e-05	0.00898001	0.811647
1941	MFSD13B	0.202747	0.00300157	0.000149291
1942	ID2	0.203051	3.47221e-05	0.00585802	0.102409
1943	LOC440346	0.203051	0.00300157	0.000149291
1944	DLX4	0.203051	0.00392625	0.00554455	0.0128036
1945	LINC01814	0.203355	3.47221e-05	0.00585802
1946	PPT2-EGFL8	0.203355	0.00154592	0.000151717
1947	EPN3	0.203355	0.0146643	0.0165541	0.00177292
1948	ID2-AS1	0.203659	3.47221e-05	0.00585802
1949	TSBP1-AS1	0.203659	0.00158456	0.000151717
1950	FLJ42842	0.203659			0.00404455
1951	TRIM48	0.203963	3.47942e-05	0.21041	0.438139
1952	AGPAT1	0.203963	0.00158456	0.000151717	0.176861
1953	BCAS3	0.203963	0.00147978	0.00129367	0.0130546
1954	OR4A15	0.204267	3.47942e-05	0.0289628	0.287189
1955	TNXB	0.204267	0.00154592	0.000151717	0.173666
1956	AMZ2	0.204267	0.00548309	0.0136432	0.0130426
1957	OR4A16	0.204572	3.47942e-05	0.0289628	0.874963
1958	PRKAR1A	0.204572	0.00688045	0.000626476	0.00434796
1959	TRIM51HP	0.204876	3.47942e-05	0.0289628
1960	PRRT1	0.204876	0.00158456	0.000151717	0.252287
1961	KIAA0195	0.204876			0.00926818
1962	PLEKHG4B	0.20518	3.48926e-05	0.000417196	0.897208
1963	MIR6833	0.20518	0.00154592	0.000151717
1964	SEC14L1	0.20518	0.000626313	0.00322818	0.00673951
1965	LRRC14B	0.205484	3.48926e-05	0.000417196
1966	AGER	0.205484	0.00158456	0.000151717	0.108392
1967	PGS1	0.205484	0.0023426	0.0031856	0.0020985
1968	SDHA	0.205788	3.48926e-05	0.000417196	0.0420556
1969	ATF6B	0.205788	0.00154592	0.000151717
1970	TCL1A	0.206092	3.50613e-05	0.0272262	0.209416
1971	LOC100507547	0.206092	0.00158456	0.000151717
1972	HEXDC	0.206092			0.00311762
1973	LOC107984703	0.206396	3.50613e-05	0.0272262
1974	NOTCH4	0.206396	0.00158456	0.000151717	0.697407
1975	ABR	0.206396	0.000625259	0.00260652	0.00478845
1976	KHDRBS3	0.2067	3.52667e-05	0.0360666	0.18935
1977	GPSM3	0.2067	0.00158456	0.000151717	0.369046
1978	SLC43A2	0.2067	0.000685937	0.000818499	0.013177
1979	SNRK-AS1	0.207003	3.53941e-05	0.0159172
1980	RNF5	0.207003	0.00154592	0.000151717
1981	ITGAE	0.207003	0.00172441	0.00553931	0.0052449
1982	EGFL8	0.207307	0.00154592	0.000151717
1983	ATP2A3	0.207307	0.00301207	0.00216111	0.00650811
1984	CDH7	0.207611	3.5637e-05	0.232666	0.117445
1985	ARSB	0.207915	3.63113e-05	0.00235653	0.0183546
1986	PPT2	0.207915	0.00154592	0.000151717	0.713783
1987	CAMTA2	0.207915	0.00626921	0.00124807	8.29e-05
1988	DMGDH	0.208219	3.63113e-05	0.00235653	0.810816
1989	MIR6721	0.208219	0.00158456	0.000151717
1990	C17orf59	0.208219			0.00280239
1991	BHMT2	0.208523	3.63113e-05	0.00235653	0.507498
1992	UTF1	0.208523	0.000378715	0.000152003	0.158199
1993	ACVR2A	0.208826	3.64719e-05	0.0307278	0.0153675
1994	KNDC1	0.208826	0.000378715	0.000152003	0.0384328
1995	TOM1L2	0.208826	0.0105895	0.00076134	0.00704764
1996	LIPC	0.20913	3.65084e-05	0.0180953	0.179132
1997	MIR202	0.20913	0.000378715	0.000152003
1998	FLII	0.20913	0.00734539	0.00286429	0.00071722
[truncated: 1,511 more rows]

## Sheet: Table S2 CA continuous
Table S2 Full list of genes from the rank sum based analyses for coronary artery calcification (continuous)
Rank	Gene name	Trans-omic score	Genomics	Epigenomics	Transcriptomics
1	TECPR2	3.1911e-05	4.35657e-05	3.5857e-05	0.0170211
2	GABARAP	0.000130471	0.000182449	0.000567244	0.00651705
3	ALPI	0.000256453	0.0130643	6.49982e-05	0.0257561
4	MACROD2	0.000318719	9.60284e-07	0.0194106	0.608235
5	TTC34	0.000318719	0.00321968	1.88215e-06
6	VWA1	0.000318719	0.0681354	0.0010869	0.00703633
7	ZNF839	0.00033645	3.15507e-05	3.5857e-05	0.0788687
8	MOK	0.000344257	3.15507e-05	3.5857e-05
9	CLEC4F	0.000504775	0.0244918	0.000108882	0.0225541
10	LOC101927666	0.000533676	4.68263e-05	5.0142e-05
11	OR4D2	0.00053857	4.68263e-05	5.0142e-05	0.510387
12	MSX2P1	0.000553387	4.68263e-05	5.0142e-05
13	OR4D1	0.000558371	4.68263e-05	5.0142e-05	0.445768
14	RAD18	0.000630471	4.80646e-05	0.00650447	0.0376362
15	JDP2	0.000637416	1.99629e-06	0.0331396	0.0467969
16	DGKK	0.000637416	1	2.79989e-06
17	KCNAB2	0.000637416	0.00079638	0.00354974	0.021051
18	UBR3	0.000823676	5.37857e-05	0.00583286	0.0125032
19	MRPS15	0.000829746	0.00179556	0.000139822	0.00758263
20	METTL5	0.00084809	5.37857e-05	0.00583286	0.00989464
21	TCF20	0.000956091	2.02548e-06	0.00418337	0.0279081
22	NDP-AS1	0.000956091	1	5.75487e-06
23	RNF207	0.000956091	0.00191268	0.00647749	0.806252
24	PARD6G-AS1	0.00124928	5.29848e-05	0.000184071
25	ADNP2	0.00125674	5.29848e-05	0.000184071	0.244119
26	NFAM1	0.00127474	2.02548e-06	0.0427016	0.0401389
27	MAOB	0.00127474	1	5.75487e-06	0.966232
28	CAMTA1	0.00127474	0.00185147	0.00432651	0.0255757
29	TRERF1	0.00145849	0.00163445	0.000106331	0.0322418
30	LINC01315	0.00159337	2.02548e-06	0.0427016
31	NDP	0.00159337	1	5.75487e-06	0.135427
32	APITD1	0.00159337			0.00211794
33	ARPC1B	0.00170974	0.0359467	0.000100357	0.0281542
34	TNIP2	0.00174474	0.00644166	0.000233218	0.0259552
35	HOXA1	0.0018609	0.00352967	0.000173998	0.013367
36	HOXA6	0.00186998	0.00352967	0.000173998	0.0393718
37	MIR4493	0.00191198	2.03652e-06	0.012613
38	LOC284241	0.00191198	0.000845954	6.04542e-06
39	PAX7	0.00191198	0.00604972	0.00152592	0.0181984
40	TXNL4A	0.00201838	8.99411e-05	0.000184071	0.501123
41	TUSC2	0.00202784	0.00696895	0.000244384	0.00374616
42	CDK5	0.00203733	0.00804524	3.78356e-05	0.0413256
43	GRIK4	0.0021626	9.06094e-05	0.00024743	0.694732
44	NPPB	0.00219203	9.44342e-05	0.00914539	0.034941
45	GRAMD1B	0.00223056	2.03652e-06	0.005456	0.0389491
46	CTDP1	0.00223056	0.000845954	6.04542e-06	0.704882
47	CELA3B	0.00223056	0.00179016	0.0168755	0.0349866
48	LINGO2	0.0024867	6.11201e-05	0.0318174	0.00301865
49	SIGMAR1	0.00250769	0.00410769	0.000110521	0.00565558
50	GBP3	0.00254912	2.58555e-06	0.0624919	0.791303
51	MIR3972	0.00254912	0.00253324	1.20261e-05
52	RPL11	0.00254912	0.022367	0.00823452	0.029199
53	TMED4	0.00264631	0.00010302	0.00140645	0.0199924
54	GBP2	0.00286766	2.58555e-06	0.0971592
55	PADI3	0.00286766	0.00253324	1.20261e-05	0.355414
56	RCAN3	0.00286766	0.00372761	0.0306203	0.0360927
57	ZFYVE27	0.00292323	0.00869395	0.000185957	0.0155752
58	EPC1	0.00295738	4.98375e-06	0.0239191	0.0423171
59	CCNJL	0.00316636	0.000108675	0.00752262	0.0117385
60	GBP1	0.00318618	2.58555e-06	0.0971592	0.0476659
61	PADI2	0.00318618	0.00370991	1.20261e-05	0.755707
62	CLIC4	0.00318618	0.00455591	0.0204766	0.0215241
63	ZNF385B	0.0032615	0.000110846	0.000209208	0.151181
64	SAMD8	0.00329753	0.000111941	0.0133918	0.0316758
65	GBP7	0.00350467	2.58555e-06	0.085842	0.0967755
66	LINC02783	0.00350467	0.00253324	1.20261e-05
67	ZNF593	0.00350467	0.0173461	0.000417298	0.0116456
68	ODF1	0.00354276	0.0001161	0.0581179	0.0306773
69	ASAP3	0.00382314	2.94757e-06	0.0167818	0.0529028
70	PADI4	0.00382314	0.00253324	1.20261e-05	0.413666
71	C1orf38	0.00382314			0.0125562
72	ZNF436-AS1	0.00414159	2.94757e-06	0.0164276
73	PADI1	0.00414159	0.00253324	1.20261e-05	0.996273
74	SERINC2	0.00414159	0.0409342	0.0248381	0.0123521
75	CINP	0.0044413	0.0239565	3.5857e-05	0.0167394
76	ZNF436	0.00446002	2.94757e-06	0.0164276	0.988229
77	FAM20C	0.00446002	0.00216024	1.25404e-05
78	TINAGL1	0.00446002	0.0187224	0.00186188	0.041778
79	MSMB	0.00455358	0.0253942	0.000368686	0.0315678
80	LRRC75A	0.00471021	2.1845e-05	0.000371428
81	SNHG29	0.00472458	2.1845e-05	0.000371428
82	SNORD49B	0.00473897	2.1845e-05	0.000371428
83	SNORD65	0.00475338	2.1845e-05	0.000371428
84	SNORD49A	0.00476782	2.1845e-05	0.000371428	0.208119
85	TCEA3	0.00477842	2.94757e-06	0.0164276	0.577471
86	LOC102723672	0.00477842	0.00216024	1.25404e-05
87	EIF3I	0.00477842	0.0138329	0.00168313	0.00906488
88	TEX52	0.00500167	0.00014334	6.41455e-05
89	NRIP2	0.00503129	0.00014334	6.41455e-05	0.0922012
90	BISPR	0.005061	0.000107762	0.000385322
91	TULP3	0.005061	0.00014334	6.41455e-05	0.868617
92	HNRNPR	0.0050968	2.94757e-06	0.0164276	0.497481
93	LOC100507642	0.0050968	0.00216024	1.25404e-05
94	ZNF362	0.0050968	0.0158641	0.004524	0.00430582
95	ABHD8	0.00510572	0.000107762	0.000385322	0.778233
96	GTPBP3	0.00516564	0.000107762	0.000385322	0.838405
97	ANO8	0.00518068	0.000107762	0.000385322
98	MVB12A	0.00519573	0.000107762	0.000385322
99	APRT	0.00521081	3.68174e-05	0.00251682	0.00479447
100	USHBP1	0.00521081	0.000107762	0.000385322	0.728431
101	ABCA1	0.00522591	0.0069261	0.000386575	0.00380819
102	SLC22A23	0.00541516	3.30274e-06	0.00131292	0.399061
103	LOC105375115	0.00541516	0.00216024	1.25404e-05
104	PPIE	0.00541516	0.00214489	0.000979635	0.0291489
105	SLC25A31	0.00557913	0.000157671	0.000339323	0.10519
106	KCNJ16	0.00557913	0.013852	0.000121101	0.038016
107	INTU	0.00559475	0.000157671	0.000339323	0.272844
108	AANAT	0.00564172	0.00152315	0.000389232	0.00403553
109	LOC643327	0.0057335	3.30274e-06	0.00131292
110	MEP1A	0.0057335	0.00825767	1.31204e-05	0.501678
111	C1orf50	0.0057335	0.00823855	0.00204733	0.0176904
112	FREM1	0.00605181	3.68376e-06	0.301007	0.275078
113	TDRD6	0.00605181	0.0393599	1.31204e-05	0.920039
114	ERMAP	0.00605181	0.00823855	0.00204733	0.0109538
115	ZDHHC21	0.0063701	3.68376e-06	0.0129827	0.468405
116	PLA2G7	0.0063701	0.0410256	1.31204e-05	0.32218
117	TSPAN1	0.0063701	0.000621564	0.0158748	0.0263384
118	TLE1	0.00648653	0.000168959	0.00302903	0.0255412
119	ZNF526	0.00653704	0.0111578	7.40923e-05	0.0114242
120	ZNF331	0.00663862	5.74414e-05	0.00948722	0.038947
121	CER1	0.00668837	3.68376e-06	0.0129827	0.971417
122	CYP39A1	0.00668837	0.0393599	1.31204e-05	0.118125
123	LRRC42	0.00668837	0.0101178	0.00804739	0.00759026
124	FAM83A	0.0066897	0.00579617	0.000422273	0.0417924
125	GRTP1	0.00670677	0.000681852	0.000427683	0.0110963
126	TIMM13	0.0067581	0.0279962	0.000135535	0.0170779
127	DDOST	0.0069306	0.0149929	0.00043143	0.0389954
128	LINC00922	0.00700661	3.8249e-06	0.0696751
129	ANKRD66	0.00700661	0.0410428	1.31204e-05
130	PRKAA2	0.00700661	0.0214492	0.0119741	0.0417926
131	MYO1E	0.00701766	0.00263697	0.000432709	0.0163157
132	ZNF607	0.00705262	0.00740409	0.000380294	0.0414678
133	LILRB5	0.0072998	0.00540269	0.000100866	0.016338
134	LINC01355	0.00732484	4.03336e-06	0.0164276
135	LOC101926934	0.00732484	0.0393599	1.31204e-05
136	UBE2U	0.00732484	0.0120505	0.0279799	0.0116995
137	HOXC4	0.0074789	0.000182863	7.24721e-05
138	HOXC6	0.00751498	0.000182863	7.24721e-05	0.681022
139	HOTAIR	0.00753305	0.000182863	7.24721e-05
140	MTG1	0.00755114	8.50129e-06	0.000477701	0.121449
141	HOXC-AS3	0.00755114	0.000182863	7.24721e-05
142	PAOX	0.00756925	8.50129e-06	0.000477701	0.558931
143	MIR615	0.00756925	0.000182863	7.24721e-05
144	MIR202	0.00758738	8.50129e-06	0.000477701
145	HOXC-AS1	0.00758738	0.000182863	7.24721e-05
146	CALY	0.00760554	8.50129e-06	0.000477701	0.0632305
147	HOXC-AS2	0.00760554	0.000182863	7.24721e-05
148	SRXN1	0.00760554	0.00180583	0.000398265	0.0292391
149	MIR202HG	0.00762371	8.50129e-06	0.000477701
150	FLJ12825	0.00762371	0.000182863	7.24721e-05
151	ECHS1	0.00764191	8.50129e-06	0.000477701	0.445271
152	PRICKLE2-AS1	0.00764304	4.63589e-06	0.0277201
153	FAM47E-STBD1	0.00764304	0.0200945	1.3928e-05
154	LRRC7	0.00764304	0.001647	0.0159352	0.023284
155	ZNF511	0.00766013	8.50129e-06	0.000477701	0.0832839
156	FUOM	0.00767837	8.50129e-06	0.000477701
157	HOXC5	0.00767837	0.000182863	7.24721e-05
158	ADAM33	0.00767837	0.00240872	0.00026862	0.039628
159	SCART1	0.00769663	1.03509e-05	0.000477701
160	PRAP1	0.00771491	8.50129e-06	0.000477701	0.905809
161	ADAM8	0.00773322	8.50129e-06	0.000477701	0.327031
162	TUBGCP2	0.00775154	8.50129e-06	0.000477701	0.0821468
163	MIR3944	0.00776989	8.50129e-06	0.000477701
164	MYO3B	0.00793596	0.000186867	7.51105e-05	0.381063
165	PSMD6	0.00796122	4.63589e-06	0.0277201	0.860832
166	SCARB2	0.00796122	0.0200945	1.3928e-05	0.634762
167	CTH	0.00796122	0.00730242	0.182268	0.0271781
168	RFX1	0.0079731	0.0214865	0.000481563	0.0316449
169	PRICKLE2	0.00827937	4.63589e-06	0.00392112	0.820179
170	STBD1	0.00827937	0.0200945	1.3928e-05
171	ST6GALNAC5	0.00827937	0.00233571	0.00900342	0.0382393
172	DMBX1	0.00836817	1.77835e-05	0.000508379	0.0807905
173	MKNK1-AS1	0.00838721	1.77835e-05	0.000508379
174	LINC01398	0.00842537	1.77835e-05	0.000508379
175	DLGAP2	0.00844448	8.11505e-05	0.000508585	0.549946
176	UXT	0.00852113	1	9.33076e-05	0.0132246
177	PRICKLE2-AS2	0.0085975	4.63589e-06	0.0277201
178	FAM47E	0.0085975	0.0200945	1.3928e-05	0.995358
179	LRRC8C	0.0085975	0.0149413	0.023789	0.00186696
180	LINC00994	0.00891561	4.63589e-06	0.0285182
181	NUP54	0.00891561	0.025103	1.3928e-05	0.0630962
182	BTBD8	0.00891561	0.00371637	0.0819928	0.0393637
183	C9orf78	0.0091068	0.000202285	0.012147	0.0327952
184	PRICKLE2-AS3	0.0092337	4.63589e-06	0.00392112
185	MAP7D3	0.0092337	1	1.90807e-05
186	SYPL2	0.0092337	0.0204718	0.031813	0.019285
187	MIR365B	0.00955177	4.86297e-06	0.0182378
188	ADGRG4	0.00955177	1	1.90807e-05
189	MAGI3	0.00955177	0.00105775	0.0402311	0.0356849
190	MIR4725	0.00986981	4.86297e-06	0.0182378
191	ANKS6	0.00986981	0.0229908	2.2189e-05	0.149784
192	DCLRE1B	0.00986981	0.00104359	0.00804669	0.010783
193	ACY3	0.010167	0.00123188	0.000541865	0.025658
194	GABBR2	0.0101878	0.00436326	2.2189e-05	0.940955
195	SYCP1	0.0101878	0.0172126	0.0203732	0.0291892
196	ATXN2L	0.0102299	0.0133167	0.000545492	0.0111856
197	CPAMD8	0.0104621	0.00465682	0.000548551	0.0359462
198	LOC102031319	0.0105058	4.98375e-06	0.0239191
199	GALNT12	0.0105058	0.0229908	2.2189e-05	0.750217
200	C1orf161	0.0105058			0.00592299
201	FBL	0.0106755	0.00525146	0.000557955	0.027407
202	FCGBP	0.0107399	0.00525146	0.000557955	0.0381531
203	CCDC124	0.0108238	5.41691e-06	0.00439515	0.311214
204	ZDHHC15	0.0108238	1	2.27298e-05	0.176102
205	C1orf54	0.0108238	0.0205156	0.0101949	0.0394894
206	EIF5A	0.0108909	0.000182449	0.000567244	0.389642
207	YBX2	0.0109126	0.000182449	0.000567244	0.545837
208	GPS2	0.0109343	0.000182449	0.000567244
209	MIR324	0.010956	0.000182449	0.000567244
210	NEURL4	0.0109994	0.000182449	0.000567244	0.15196
211	PHF23	0.0110212	0.000182449	0.000567244	0.733308
212	KCTD11	0.011043	0.000182449	0.000567244	0.341186
213	CLDN7	0.0110648	0.000182449	0.000567244	0.701352
214	NDUFA12	0.0110648	0.000221476	0.047069	0.0331591
215	SLC2A4	0.0110866	0.000182449	0.000567244	0.198621
216	DVL2	0.0111085	0.000182449	0.000567244	0.358376
217	ACAP1	0.0111303	0.000182449	0.000567244	0.441275
218	ARRDC2	0.0111418	5.41691e-06	0.0083294	0.263862
219	PDE3B	0.0111418	0.0469003	2.55986e-05	0.628012
220	IVL	0.0111418	0.019402	0.0142576	0.0270842
221	CTDNEP1	0.0111522	0.000182449	0.000567244	0.352844
222	SMNDC1	0.0111522	0.000222377	0.0191436	0.0420917
223	DLG4	0.0111741	0.000182449	0.000567244	0.456978
224	TMEM95	0.0111961	0.000182449	0.000567244	0.385521
225	TNK1	0.011218	0.000182449	0.000567244	0.756783
226	KCNN1	0.0114597	5.41691e-06	0.00439515	0.530599
227	PSMA1	0.0114597	0.0194922	2.55986e-05	0.712515
228	LOR	0.0114597			0.0131407
229	ADCY2	0.0116168	0.000226966	0.00664761	0.00847373
230	NFXL1	0.0117512	0.0369991	0.000586241	0.0371948
231	PDE1C	0.0117776	6.52344e-06	0.00945066	0.129923
232	SPATA21	0.0117776	0.00587699	3.36039e-05	0.383974
233	HAX1	0.0117776	0.00789812	0.012293	0.00771957
234	ZNF8	0.0117962	0.0137543	0.000587834	0.0388895
235	DDA1	0.0118638	0.000230703	0.000385322	0.30243
236	TSC22D2	0.0118864	0.000231376	0.000309782	0.799566
237	CSDC2	0.0119316	0.000231732	0.000395972	0.0771872
238	XRCC6	0.0119769	0.000231732	0.000395972	0.198705
239	PMM1	0.0119996	0.000231732	0.000395972	0.807976
240	POLR3H	0.0120223	0.000231732	0.000395972	0.304237
241	LOC105373044	0.0120451	0.000231732	0.000395972
242	TECTA	0.0120955	6.59834e-06	0.00574623	0.157322
243	FBXO42	0.0120955	0.00587699	3.36039e-05	0.48573
244	ROBLD3	0.0120955			0.00870513
245	TBCEL-TECTA	0.0124133	6.59834e-06	0.00574623
246	SZRD1	0.0124133	0.00587699	3.36039e-05
247	TMEM79	0.0124133	0.0414185	0.0292774	0.0173976
248	GPD2	0.0126899	0.000751503	0.000613214	0.0199792
249	LOC101929208	0.0127312	6.59834e-06	0.0135047
250	LINC01772	0.0127312	0.00587699	3.36039e-05
251	NOS1AP	0.0127312	0.00162435	0.00334501	0.0284651
252	DDX52	0.0128068	0.000106015	0.000618324	0.327439
253	SYNRG	0.0128303	0.000106015	0.000618324	0.399652
254	FAAHP1	0.0128303	0.00024349	0.000508379
255	MIR378J	0.0128537	0.000106015	0.000618324
256	PTPRM	0.0128772	0.000212045	0.000618409	0.943997
257	RAP1GAP2	0.0129242	0.000244673	0.00816154	0.0339677
258	SORCS2	0.0130185	0.000246256	0.000213807	0.309276
259	TBCEL	0.013049	6.59834e-06	0.00574623	0.430586
260	CROCCP3	0.013049	0.0115414	3.36039e-05	0.609316
261	MGST3	0.013049	0.0230557	0.0430298	0.0327042
262	NCOR2	0.0132795	4.94566e-05	0.000626342	0.22599
263	NR2F1-AS1	0.0133668	6.78565e-06	0.00263298
264	NECAP2	0.0133668	0.00587699	3.36039e-05	0.623011
265	MPZL1	0.0133668	0.00677781	0.0218707	0.042654
266	NR2F1	0.0136846	6.78565e-06	0.00263298	0.476659
267	PAXBP1-AS1	0.0136846	0.0369897	3.46938e-05
268	RPS29	0.0136846	0.0132883	0.00706553	0.0241853
269	FAM172A	0.0140023	6.78565e-06	0.00263298	0.0832123
270	C21orf62-AS1	0.0140023	0.0436197	3.46938e-05
271	RALGPS2	0.0140023	0.00587516	0.00898151	0.0313643
272	MDFI	0.0142007	0.000260741	0.000396655	0.7614
273	MIR2277	0.01432	6.78565e-06	0.00263298
274	SYNJ1	0.01432	0.0369897	3.46938e-05	0.480095
275	FAM163A	0.01432	0.00268338	0.00110505	0.0206524
276	PGLYRP1	0.0143736	0.000263614	0.0246035	0.0171634
277	ABCB10	0.0143984	0.0311047	0.000649161	0.0262132
278	WDR33	0.0146225	0.000265682	0.0102803	0.0306828
279	DPP7	0.0146377	7.29902e-06	0.00354499	0.188324
280	PAXBP1	0.0146377	0.0436197	3.46938e-05
281	XPR1	0.0146377	0.00229292	0.0145796	0.0120953
282	WDFY4	0.0146725	0.000265703	0.00426273	0.00202068
283	SIGLEC9	0.014823	0.0242157	0.000651828	0.0151489
284	GRIN1	0.0149554	7.29902e-06	0.00354499	0.721072
285	ARID2	0.0149554	0.00699987	3.57455e-05
286	RGSL1	0.0149554	0.00174632	0.0132524	0.0262056
287	SAPCD2	0.0152731	7.29902e-06	0.00354499
288	LINC00938	0.0152731	0.0271047	3.57455e-05
289	NEK7	0.0152731	0.0143205	0.0947823	0.0190728
290	CLCN7	0.0153047	0.0155195	0.00065577	0.0148351
291	AGXT	0.0153302	0.000275415	0.00057012	0.797702
292	KIF1A	0.0153558	0.000275415	0.00057012	0.207777
293	C16orf87	0.015407	0.00851317	0.0006593	0.024709
294	ANAPC2	0.0155907	7.29902e-06	0.00317739	0.828323
295	C1orf106	0.0155907			0.0197567
296	TUBB4B	0.0159083	7.29902e-06	0.00317739
297	C4BPB	0.0159083	0.0100442	0.0344877	0.0128627
298	TAS2R60	0.0160804	0.000283628	0.0103043	0.0304734
299	MIR3621	0.0162259	7.29902e-06	0.00317739
300	VASH2	0.0162259	0.0260104	0.00424823	0.0351195
301	SLC1A3	0.0162903	0.000286637	0.000467773	0.913255
302	PLXNA2	0.0164223	0.000274923	0.000676064	0.798311
303	RNF224	0.0165435	7.29902e-06	0.00317739
304	SLC35F3	0.0165435	0.00378978	0.0121604	0.0139202
305	PURB	0.0167677	0.000292084	0.00928325	0.0216459
306	FUT7	0.016861	7.29902e-06	0.00354499	0.290838
307	GBX1	0.016861	0.00597961	3.78356e-05
308	EDARADD	0.016861	0.0048605	0.0194449	0.0171393
309	NPDC1	0.0171786	7.29902e-06	0.00354499	0.496342
310	TMUB1	0.0171786	0.00804524	3.78356e-05	0.647613
311	SDCCAG8	0.0171786	0.00332936	0.0194145	0.0138627
312	TMEM210	0.0174961	7.29902e-06	0.00317739
313	AGAP3	0.0174961	0.00804524	3.78356e-05	0.0562057
314	OR2L13	0.0174961	0.00204369	0.0171812	0.0181105
315	HLA-DPB1	0.0176327	0.000943828	0.000696286	0.0260674
316	SYT4	0.01766	0.000303232	0.215875	0.000489703
317	CHRND	0.0176874	0.000305109	6.49982e-05	0.435147
318	LRRC26	0.0178135	7.29902e-06	0.00317739
319	FASTK	0.0178135	0.00804524	3.78356e-05	0.459071
320	FLJ42875	0.0178135			0.0293285
321	PRSS56	0.0178522	0.000305109	6.49982e-05
322	SLC34A3	0.018131	7.29902e-06	0.00317739
323	ATG9B	0.018131	0.00372728	3.78356e-05	0.0550548
324	RPL22	0.018131	0.00262097	0.00658016	0.0115831
325	ARHGEF10L	0.0181562	0.000184244	0.000701474	0.400145
326	NDOR1	0.0184484	7.29902e-06	0.00317739
327	SLC2A7	0.0184484	0.00247265	0.00149845	0.0206048
328	ABCG1	0.0184627	0.00331675	0.000706904	0.000491165
329	MAN1B1	0.0187658	7.29902e-06	0.00354499	0.814385
330	CD7	0.0187658	0.0529514	3.80458e-05	0.471906
331	CD81-AS1	0.0188281	0.000313487	0.000208932
332	OPN3	0.0190547	0.00031789	0.047955	0.0420767
333	SSNA1	0.0190832	7.29902e-06	0.00354499	0.389038
334	LINC01970	0.0190832	0.0529514	3.80458e-05
335	CROCCP2	0.0190832	0.0106081	0.0127485	0.00221432
336	ABCA2	0.0194006	7.29902e-06	0.00354499	0.736656
337	SECTM1	0.0194006	0.0181537	3.80458e-05	0.692403
338	ATP13A2	0.0194006	0.00370991	0.00135941	0.0118373
339	ENTPD2	0.0197179	7.29902e-06	0.00354499	0.227711
340	TEX19	0.0197179	0.0529514	3.80458e-05	0.358421
341	SDHB	0.0197179	0.00370991	0.00135941	0.00589518
342	CYSRT1	0.0200353	7.29902e-06	0.00317739
343	HEXD	0.0200353	0.0181537	3.80458e-05
344	RCC2	0.0200353	0.00434095	0.00344536	0.0318463
345	ANXA10	0.020149	0.000322591	0.318086	0.00700017
346	MAN1B1-DT	0.0203526	7.29902e-06	0.00354499
347	NARF	0.0203526	0.00566585	3.80458e-05	0.8893
348	C16orf78	0.020589	0.000143092	0.000742906	0.551687
349	OGFOD3	0.0206698	0.00566585	3.80458e-05
350	BAI2	0.0206698			0.0142099
351	CSNK1D	0.0209871	0.0286801	3.80458e-05	0.167118
352	MARCKSL1	0.0209871	0.0303071	0.0032673	0.0143872
353	UTS2R	0.0213043	0.0529514	3.80458e-05	0.137085
354	TRAPPC3	0.0213043	0.0181122	0.00299418	0.0131916
355	CDC40	0.0216034	0.00034194	0.0114604	0.0239498
356	ZRANB1	0.0216215	0.000817633	3.85984e-05	0.787372
357	CTBP2	0.0219387	0.000817633	3.85984e-05	0.796303
358	PABPC4	0.0219387	0.00765908	0.0355694	0.0253441
359	MIR4296	0.0222559	0.00476398	3.85984e-05
360	NT5C1A	0.0222559	0.00214489	0.000979635	0.0257195
361	VSX1	0.022573	0.0387499	3.89939e-05	0.303624
362	LEPRE1	0.022573			0.0341646
363	ACSS1	0.0228901	0.0145523	3.89939e-05	0.064782
364	PRDX1	0.0228901	0.00547813	0.00396754	0.0400244
365	APMAP	0.0232072	0.0131747	3.89939e-05
366	AGBL4	0.0232072	0.00319553	0.0023322	0.0223568
367	HDAC4	0.0235243	0.000762104	4.54791e-05	0.984975
368	BEND5	0.0235243	0.0153727	0.0023322	0.0312499
369	QRFPR	0.0238414	0.00169313	4.70923e-05	0.35787
370	TTC39A	0.0238414	0.0232801	0.0621116	0.00163719
371	MKS1	0.0241584	0.000375467	5.0142e-05	0.222698
372	ORC1	0.0241584	0.0239789	0.0546564	0.0403353
373	EFHD2	0.0244754	8.59965e-06	0.0320272	0.643812
374	DHCR24	0.0244754	0.00114855	0.0292751	0.0137058
375	CELA2A	0.0247924	8.59965e-06	0.0320272	0.503419
376	CYP2J2	0.0247924	0.0135265	0.141662	0.0252824
377	CELA2B	0.0251093	8.59965e-06	0.0320272	0.404068
378	PTGER3	0.0251093	0.0113618	0.028255	0.00382392
379	FHAD1	0.0254263	8.59965e-06	0.0301275
380	EPX	0.0254263	0.00355477	5.0142e-05	0.54201
381	GNG5	0.0254263	0.0279841	0.010161	0.0339318
382	FHAD1-AS1	0.0257432	8.59965e-06	0.0320272
383	MCOLN3	0.0257432	0.0129016	0.0855801	0.00660105
384	CTRC	0.0260601	8.59965e-06	0.0320272	0.972942
385	LPO	0.0260601	0.000375467	5.0142e-05	0.890244
386	VAV3	0.0260601	0.00586934	0.0149307	0.00731293
387	STRN4	0.026377	0.00404565	5.39957e-05	0.168195
388	ADORA3	0.026377	0.001314	0.0347167	0.00175467
389	NAALADL2-AS1	0.0266938	1.07821e-05	0.529
390	PRKD2	0.0266938	0.00404565	5.39957e-05	0.158926
391	TSPAN2	0.0266938	0.00562314	0.0291362	0.0350219
392	NAALADL2	0.0270106	1.07821e-05	0.04631	0.930007
393	ARHGAP35	0.0270106	0.00404565	5.39957e-05
394	VTCN1	0.0270106	0.00749611	0.00539753	0.0279423
395	PLXNC1	0.0273274	1.13618e-05	0.0323688	0.418758
396	FKRP	0.0273274	0.005596	5.39957e-05	0.323795
397	ACP6	0.0273274	0.02809	0.0102794	0.0141778
398	LINC02126	0.0276442	1.13926e-05	0.00547701
399	SLC1A5	0.0276442	0.00404565	5.39957e-05	0.328978
400	SV2A	0.0276442	0.0100839	0.0106299	0.0282316
401	PXDNL	0.027961	1.14376e-05	0.00611197	0.105254
402	MIR320E	0.027961	0.005596	5.39957e-05
403	S100A11	0.027961	0.00803174	0.0193394	0.0347514
404	FOXP1	0.0282777	1.24225e-05	0.00898498	0.507139
405	PRTN3	0.0282777	0.00617865	6.32405e-05	0.166139
406	CRNN	0.0282777	0.014979	0.0137233	0.0231232
407	LINC02075	0.0285944	1.25489e-05	0.0147315
408	MED16	0.0285944	0.00513144	6.32405e-05	0.490803
409	SPRR2C	0.0285944	0.00952772	0.0126936	0.00533384
410	MIR6165	0.0289111	1.25489e-05	0.0147315
411	WDR18	0.0289111	0.00513144	6.32405e-05	0.704777
412	KRTCAP2	0.0289111	0.0377291	0.0068481	0.0427041
413	NGFR	0.0292278	1.25489e-05	0.0147315	0.727973
414	CFD	0.0292278	0.00617865	6.32405e-05	0.650903
415	FDPS	0.0292278	0.0377291	0.00946575	0.857711
416	NXPH3	0.0295444	1.25489e-05	0.0147315	0.253082
417	R3HDM4	0.0295444	0.00513144	6.32405e-05
418	SSR2	0.0295444	0.00801227	0.00301416	0.0078984
419	LOC100288866	0.0298611	1.25489e-05	0.0147315
420	ARID3A	0.0298611	0.00513144	6.32405e-05	0.430583
421	VHLL	0.0298611	0.0455146	0.0300997	0.0145005
422	PHB	0.0301777	1.25489e-05	0.0147315	0.744152
423	PLPPR3	0.0301777	0.00617865	6.32405e-05
424	CRABP2	0.0301777	0.0148753	0.0161119	0.0272331
425	ZNF652	0.0304942	1.25489e-05	0.0683295	0.362389
426	KISS1R	0.0304942	0.00513144	6.32405e-05	0.116673
427	FCRL4	0.0304942	0.00308249	0.164747	0.0398165
428	RNLS	0.0308108	1.27532e-05	0.0331419	0.283786
429	ELANE	0.0308108	0.00617865	6.32405e-05	0.471509
430	FCRL3	0.0308108	0.00308249	0.151369	0.0123726
431	TTC28	0.0311273	1.28093e-05	0.00926755	0.0813688
432	ZIC3	0.0311273	1	6.37988e-05	0.820347
433	OR6N1	0.0311273	0.00297458	0.234184	0.00798031
434	MIR5739	0.0314438	1.28093e-05	0.0698904
435	ITFG2-AS1	0.0314438	0.0122804	6.41455e-05
436	OR6K2	0.0314438	0.00300481	0.0290912	0.0392985
437	LINP1	0.0317603	1.40753e-05	0.0786394
438	FKBP4	0.0317603	0.0122804	6.41455e-05	0.151802
439	ITLN1	0.0317603	0.00391566	0.0158987	0.0328763
440	LINC02648	0.0320768	1.40753e-05	0.0830663
441	RHNO1	0.0320768	0.0122804	6.41455e-05
442	NR1I3	0.0320768	0.00697837	0.00916799	0.0103461
443	PRKCQ	0.0323932	1.40753e-05	0.0765102	0.922161
444	ITFG2	0.0323932	0.0122804	6.41455e-05	0.14787
445	GPA33	0.0323932	0.00840696	0.0081298	0.0347971
446	INSIG2	0.0327097	1.43846e-05	0.0292089	0.239705
447	SELE	0.0327097	0.00877642	0.00326997	0.00139593
448	CCDC93	0.0330261	1.43846e-05	0.0292089	0.072008
449	MRPS14	0.0330261	0.0119389	0.051849	0.037545
450	ANO4	0.0333424	1.46509e-05	0.00879061	0.146984
451	TOR1AIP2	0.0333424	0.00300899	0.00110505	0.662796
452	DPP6	0.0336588	1.52438e-05	0.00910537	0.512811
453	ECEL1P2	0.0336588	0.0130643	6.49982e-05	0.757578
454	RNASEL	0.0336588	0.00189684	0.0108054	0.0272802
455	LINC00970	0.0339751	1.54871e-05	0.017021
456	KIF21B	0.0339751	0.00405203	0.00639877	0.036692
457	DYNC1I1	0.0342914	1.58911e-05	0.003565	0.946299
458	TMEM9	0.0342914	0.00405203	0.00639877	0.00575284
459	MIR99AHG	0.0346077	1.67835e-05	0.173597
460	ALPP	0.0346077	0.0130643	6.49982e-05	0.280305
461	UBE2T	0.0346077	0.0219807	0.00493469	0.0324823
462	TMEM275	0.034924	1.77835e-05	0.00310487
463	KLHDC8A	0.034924	0.0217412	0.0044587	0.00480713
464	ALPG	0.0352402	0.0130643	6.49982e-05
465	PTPN14	0.0352402	0.00261544	0.0252764	0.0406112
466	KNCN	0.0355564	1.77835e-05	0.00310487
467	B3GLCT	0.0355564	0.00904747	7.16769e-05
468	AIDA	0.0355564	0.00225784	0.0160936	0.0152543
469	MKNK1	0.0358726	1.77835e-05	0.00574808
470	LTBP3	0.0358726	0.00217589	7.21264e-05	0.216409
471	ACBD3	0.0358726	0.00226871	0.0402591	0.0380369
472	ZNRD2	0.0361888	0.00217589	7.21264e-05
473	ACTA1	0.0361888	0.00197118	0.0112455	0.033182
474	KCNK7	0.036505	0.00843294	7.21264e-05	0.539779
475	PRDM11	0.0368211	1.78922e-05	0.0202689	0.38029
476	FAM89B	0.0368211	0.00217589	7.21264e-05	0.561694
477	FAM89A	0.0368211	0.00577559	0.00822605	0.0121662
478	XIRP2	0.0371372	1.83159e-05	0.0188565	0.334226
479	ZNRD2-AS1	0.0371372	0.00843294	7.21264e-05
480	PCNXL2	0.0371372			0.0280673
481	PDGFA	0.0374533	1.84903e-05	0.00234111
482	EHBP1L1	0.0374533	0.00217589	7.21264e-05
483	LGALS8	0.0374533	0.0048605	0.0777058	0.144161
484	PRKAR1B-AS2	0.0377693	1.84903e-05	0.00234111
485	MIR4489	0.0377693	0.00843294	7.21264e-05
486	HEATR1	0.0377693	0.0048605	0.0392668	0.823818
487	HRAT92	0.0380854	1.84903e-05	0.00234111
488	SIPA1	0.0380854	0.00843294	7.21264e-05	0.141853
489	LOC112267991	0.0384014	1.84903e-05	0.00234111
490	MAP3K11	0.0384014	0.00843294	7.21264e-05	0.541432
491	LOC100128185	0.0384014			0.0343906
492	TSPAN18	0.0387174	1.87206e-05	0.0141008	0.253396
493	MIR4690	0.0387174	0.0169355	7.21264e-05
494	GRHL1	0.0387174	0.00510019	0.0462655	0.00451229
495	MAP7	0.0390334	1.88919e-05	0.00782043	0.0468071
496	TALAM1	0.0390334	0.00217589	7.21264e-05
497	DPYSL5	0.0390334	0.00985024	0.00229114	0.00950184
498	FGF23	0.0393493	1.98098e-05	0.0196494	0.977738
499	PCNX3	0.0393493	0.00217589	7.21264e-05
500	VIT	0.0393493	0.00169953	0.0025803	0.0334789
501	RAD51AP1	0.0396652	1.98098e-05	0.0335078	0.789799
502	SCYL1	0.0396652	0.00217589	7.21264e-05	0.327818
503	LOC100129726	0.0396652			0.013485
504	FGF6	0.0399811	1.98098e-05	0.0335078	0.51102
505	PLEKHH2	0.0399811	0.00649959	0.0422227	0.0105261
506	LOC101927391	0.040297	2.0137e-05	0.04982
507	REL	0.040297	0.00177846	0.0461742	0.0236014
508	RPA3	0.0406129	2.0137e-05	0.04982	0.483433
509	ACTR2	0.0406129	0.0487062	0.0642071	0.00880846
510	UMAD1	0.0409287	2.0137e-05	0.04982
511	MIR196A2	0.0409287	0.00216386	7.24721e-05
512	ALMS1	0.0409287	0.000802049	0.0199254	0.00678637
513	ZNF486	0.0412445	2.12598e-05	0.048647
514	HOXC13	0.0412445	0.000587786	7.24721e-05	0.585974
515	MTHFD2	0.0412445	0.00142183	0.00632453	0.00455361
516	HOXC8	0.0415603	0.00216386	7.24721e-05	0.380313
517	TLX2	0.0415603	0.0451808	0.00237901	0.000978345
518	DOK1	0.0418761	0.0451808	0.00237901	0.0428279
519	HOXC12	0.0421918	0.000587786	7.24721e-05	0.464346
520	CTNNA2	0.0421918	0.00035245	0.00264452	0.0259355
521	HOXC13-AS	0.0425076	0.00216386	7.24721e-05
522	NCRNA00152	0.0425076			0.0427095
523	THNSL2	0.0428233	0.00723518	0.0153229	0.00424489
524	TRPV2	0.0431389	2.1845e-05	0.00481015	0.612499
525	MAL	0.0431389	0.00582915	0.0334984	0.000294191
526	WNT4	0.0434546	2.19867e-05	0.00361983	0.7659
527	HOXC10	0.0434546	0.00216386	7.24721e-05	0.701218
528	PDCL3	0.0434546	0.00237432	0.108511	0.0301981
529	MIR4418	0.0437702	2.19867e-05	0.00182689
530	R3HDM1	0.0437702	0.0322945	0.0295824	0.0246181
531	TMEM273	0.0440858	2.26941e-05	0.00922754
532	HOXC11	0.0440858	0.00216386	7.24721e-05	0.66712
533	VSTM4	0.0444014	2.26941e-05	0.00922754
534	HOXC9	0.0444014	0.00216386	7.24721e-05	0.561649
535	BBS5	0.0444014	0.00218671	0.07629	0.00970718
536	FAM170B	0.044717	2.26941e-05	0.00922754
537	PPIG	0.044717	0.00181685	0.0504167	0.0211714
538	FAM170B-AS1	0.0450325	2.26941e-05	0.00922754
539	PSMD6-AS2	0.0453481	2.37112e-05	0.0277201
540	CIC	0.0453481	0.00683776	7.40923e-05	0.403311
541	SP5	0.0453481	0.0604032	0.0189473	0.00705442
542	SCAANT1	0.0456636	2.37112e-05	0.0965598
543	POU2F2	0.0456636	0.0109735	7.40923e-05	0.740133
544	HOXD13	0.0456636	0.00113377	0.00141029	0.0260791
545	ATXN7	0.045979	2.37112e-05	0.0277201	0.779406
546	OSBPL6	0.045979	0.00315987	0.00566954	0.0422063
547	CCDC185	0.0462945	2.37655e-05	0.0337348
548	MIR4323	0.0462945	0.0111578	7.40923e-05
549	DNAJC10	0.0462945	0.0287502	0.075375	0.0122436
550	SUSD4	0.0466099	2.37655e-05	0.0145736
551	DEDD2	0.0466099	0.00683776	7.40923e-05	0.738252
552	BZW1	0.0466099	0.00961511	0.151839	0.0196843
553	HEPN1	0.0469253	2.43527e-05	0.00286546	0.227216
554	MYO3B-AS1	0.0469253	0.00229206	7.51105e-05
555	ADAM23	0.0469253	0.00101248	0.00137468	0.0257882
556	HEPACAM	0.0472407	2.43527e-05	0.00330219	0.852289
557	XRCC5	0.0472407	0.0100016	0.00168277	0.0300521
558	ROBO3	0.0475561	2.43527e-05	0.00286546	0.393205
559	MORN1	0.0475561	0.000470909	7.75787e-05	0.931584
560	ALPPL2	0.0475561			0.0110601
561	CCDC15	0.0478714	2.43527e-05	0.00286546	0.0810608
562	LOC100996583	0.0478714	0.000470909	7.75787e-05
563	ROBO4	0.0481867	2.43527e-05	0.00286546	0.915649
564	TNFRSF14	0.0481867	0.000470909	7.75787e-05
565	ANO7	0.0481867	0.003009	0.0009112	0.0113862
566	PPP2R2B	0.048502	2.48075e-05	0.0317346	0.380888
567	PRXL2B	0.048502	0.00836387	7.75787e-05
568	SLC5A6	0.048502	0.0100445	0.000819304	0.0420693
569	SLC6A11	0.0488173	2.63178e-05	0.141096	0.14174
570	PLCH2	0.0488173	0.000470909	7.75787e-05	0.686928
571	UCN	0.0488173	0.0102054	0.00419162	0.00591453
572	MIOS	0.0491326	2.6352e-05	0.04982	0.576474
573	PEX10	0.0491326	0.000470909	7.75787e-05	0.922234
574	CAPN13	0.0491326	0.00172179	0.156938	0.0424197
575	MAP3K5	0.0494478	2.7272e-05	0.0197638	0.0500312
576	PANK4	0.0494478	0.000470909	7.75787e-05	0.640935
577	FBXO11	0.0494478	0.0290079	0.0314481	0.0398101
578	MAP3K5-AS1	0.049763	2.7272e-05	0.0197638
579	SLC16A2	0.049763	1	8.01283e-05	0.628633
580	ASB3	0.049763	0.00695097	0.0169292	0.0364074
581	TMEM132C	0.0500782	2.75637e-05	0.0166476
582	ISL1	0.0500782	0.00552957	8.57754e-05	0.4961
583	TSPYL6	0.0500782	0.0097133	0.0218346	0.00109552
584	SNORD129	0.0503934	2.75855e-05	0.12982
585	LOC642366	0.0503934	0.00126777	8.57754e-05
586	SFMBT2	0.0507085	2.75855e-05	0.0125614
587	TMEM198	0.0507085	0.0384742	8.76639e-05	0.494091
588	RAB11FIP5	0.0507085	0.0314906	0.00937367	0.000138091
589	OGFRP1	0.0510236	2.77924e-05	0.036816
590	STK11IP	0.0510236	0.0190817	8.76639e-05	0.630176
591	SLC4A5	0.0510236	0.0112287	0.00423558	0.0331787
592	PPIA	0.0513387	2.84292e-05	0.0361861	0.51928
593	CHPF	0.0513387	0.0190817	8.76639e-05	0.967104
594	RTKN	0.0513387	0.0451808	0.00237901	0.0411811
595	ZMIZ2	0.0516538	2.84292e-05	0.0361861	0.841991
596	MIR3132	0.0516538	0.0190817	8.76639e-05
597	CD8B	0.0516538	0.0415154	0.0145215	0.0388149
598	OGDH	0.0519688	2.84292e-05	0.00140645	0.265623
599	INHA	0.0519688	0.0384742	8.76639e-05	0.0792895
600	MRPS5	0.0519688	0.0297613	0.0405123	0.041133
601	NEPRO	0.0522839	2.89894e-05	0.00497974
602	SLC4A3	0.0522839	0.0190817	8.76639e-05	0.211515
603	REV1	0.0522839	0.0259661	0.021333	0.0392353
604	BOC	0.0525989	2.89894e-05	0.00294997	0.406292
605	OBSL1	0.0525989	0.0190817	8.76639e-05	0.172906
606	2021-09-10	0.0525989			0.0309274
607	LINC02044	0.0529139	2.89894e-05	0.00294997
608	ASIC4	0.0529139	0.0115304	8.76639e-05
609	TFCP2L1	0.0529139	0.0104118	0.0388576	0.0195545
610	LOC101929341	0.0532288	2.99261e-05	0.0488639
611	BCOR	0.0532288	1	9.14767e-05	0.229645
612	ST18	0.0535438	2.99261e-05	0.00955706	0.107555
613	LOC101927476	0.0535438	1	9.14767e-05
614	CACNB4	0.0535438	0.00133924	0.0141063	0.011075
615	LOC105377975	0.0538587	3.04353e-05	0.0346177
616	LINC02861	0.0538587	0.0121539	9.28169e-05
617	ABCB11	0.0538587	0.00129801	0.0133374	0.0104967
618	COL28A1	0.0541736	3.09516e-05	0.04982
619	ADCY9	0.0541736	0.0121539	9.28169e-05	0.623472
620	HSP90AA1	0.0544884	3.15507e-05	0.00879984	0.294854
621	UXT-AS1	0.0544884	1	9.33076e-05
622	KIAA1715	0.0544884			0.0276643
623	SYN1	0.0548033	1	9.33076e-05	0.930391
624	OSGEPL1	0.0548033	0.0338557	0.0193866	0.021253
625	WDR20	0.0551181	3.15507e-05	0.00879984	0.0547864
626	SF3B1	0.0551181	0.0343305	0.00644391	0.0399022
627	ELK1	0.0554329	1	9.33076e-05	0.870808
628	ALS2CR4	0.0554329			0.0370271
629	CNKSR3	0.0557477	3.21147e-05	0.0116869	0.0922447
630	CXXC1P1	0.0557477	1	9.33076e-05
631	MDH1B	0.0557477	0.00162197	0.00634144	0.0187772
632	ARHGAP25	0.0560624	3.23035e-05	0.0306484	0.461966
633	CFP	0.0560624	1	9.33076e-05	0.384162
634	ABCA12	0.0560624	0.00555649	0.156138	0.0264562
635	DPP10	0.0563772	3.48541e-05	0.00341932	0.180657
636	TBXT	0.0563772	0.0201722	0.000100183
637	FAM124B	0.0563772	0.00700767	0.0709029	0.0199364
638	LINC02351	0.0566919	3.50353e-05	0.0284253
639	LOC101929297	0.0566919	0.0201722	0.000100183
640	DNAJB3	0.0566919	0.00944627	0.00625975	0.038412
641	FAM169B	0.0570066	3.50353e-05	0.0284253	0.463076
642	LNCDAT	0.0570066	0.00999901	0.000100183
643	ASB18	0.0570066	0.0121354	0.00232583	0.0170205
644	HDAC9	0.0573213	3.5766e-05	0.00154343	0.504436
645	MPC1L	0.0573213	1	0.000100242
646	CPNE9	0.0573213	0.006134	0.00789031	0.00635262
647	MIR1302-6	0.0576359	3.5766e-05	0.181706
648	MED14OS	0.0576359	1	0.000100242
649	C3orf42	0.0576359			0.0379005
650	CBFA2T3	0.0579505	3.68174e-05	0.00488483	0.539304
651	MED14	0.0579505	1	0.000100242	0.111458
652	SYN2	0.0579505	0.0163747	0.0210538	0.00580051
653	TRAPPC2L	0.0582651	3.68174e-05	0.00251682	0.263501
654	CXorf38	0.0582651	1	0.000100242	0.497878
655	ITGA9	0.0582651	0.0035922	0.0100901	0.0166477
656	PABPN1L	0.0585797	3.68174e-05	0.00488483
657	MYH16	0.0585797	0.023871	0.000100357
658	SLC22A14	0.0585797	0.00564623	0.0604647	0.038186
659	GALNS	0.0588943	3.68174e-05	0.00251682	0.111256
660	EIF1B	0.0588943	0.00985873	0.159248	0.015238
661	ARPC1A	0.0592088	0.023871	0.000100357	0.782546
662	ZNF167	0.0592088			0.0101899
663	LOC101927793	0.0595233	3.68174e-05	0.00251682
664	KPNA7	0.0595233	0.023871	0.000100357
665	CLEC3B	0.0595233	0.0127997	0.00167317	0.0252347
666	LOC100129697	0.0598378	3.68174e-05	0.00488483
667	LILRA4	0.0598378	0.00540269	0.000100866	0.777906
668	CCR2	0.0598378	0.0549808	0.0990051	0.0419213
669	PIEZO1	0.0601523	3.68174e-05	0.00251682
670	LILRA6	0.0601523	0.00540269	0.000100866
671	GPR62	0.0601523	0.00921193	0.00617047	0.0142485
672	LINC01648	0.0604667	3.80853e-05	0.139576
673	LAIR1	0.0604667	0.00668311	0.000100866	0.84713
674	ACY1	0.0604667	0.0203166	0.00617047	0.027751
675	C1orf115	0.0607811	3.8999e-05	0.00681275	0.854531
676	LILRB2	0.0607811	0.00540269	0.000100866	0.234866
677	NISCH	0.0607811	0.00773575	0.00207422	0.0227532
678	MARK1	0.0610955	3.8999e-05	0.00681275	0.218276
679	LILRA5	0.0610955	0.00540269	0.000100866	0.814304
680	SPCS1	0.0610955	0.00760257	0.00885353	0.00380056
681	CDH13	0.0614099	3.90837e-05	0.00864519	0.697279
682	LILRB3	0.0614099	0.000397135	0.000100866	0.99329
683	C3orf14	0.0614099	0.00344116	0.0124033	0.0334964
684	MX1	0.0617243	3.93138e-05	0.0149532	0.846712
685	TTYH1	0.0617243	0.00668311	0.000100866	0.662306
686	SLC25A26	0.0617243	0.00116583	0.012921	0.0380982
687	MX2	0.0620386	3.93138e-05	0.0149532	0.437784
688	MIR4752	0.0620386	0.000397135	0.000100866
689	OR5K2	0.0620386	0.0059848	0.031006	0.00826394
690	RAP2A	0.0623529	4.03479e-05	0.0097889	0.697392
691	GPR15	0.0623529	0.0059848	0.031006	0.000376465
692	GDPD5	0.0626672	4.18315e-05	0.00273429	0.798258
693	LILRA3	0.0626672	0.00540269	0.000100866
694	C3orf26	0.0626672			0.00528575
695	LOC105369391	0.0629815	4.18315e-05	0.00310068
696	ARHGAP6	0.0629815	1	0.000104761	0.740227
697	HHLA2	0.0629815	0.00675744	0.00574595	0.00262154
698	KLHL35	0.0632957	4.18315e-05	0.00273429	0.756807
699	FRMPD4	0.0632957	1	0.000104761
700	TRAT1	0.0632957	0.0056667	0.0586605	0.0191447
701	SERPINH1	0.0636099	4.18315e-05	0.00273429	0.859947
702	MSL3	0.0636099	1	0.000104761	0.968688
703	FBXO40	0.0636099	0.00116265	0.0781463	0.0104185
704	MIR3934	0.0639241	4.27203e-05	0.0502885
705	CHST13	0.0639241	0.0127946	0.000812681	0.0213976
706	ITPR3	0.0642383	4.27203e-05	0.00269385	0.557924
707	TBC1D2B	0.0642383	0.008686	0.000108502	0.866042
708	PODXL2	0.0642383	0.0179214	0.00830875	0.0276869
709	LOC101929188	0.0645525	4.27203e-05	0.0502885
710	LOC645752	0.0645525	0.0373253	0.000108502
711	NEK11	0.0645525	0.00145768	0.0127443	0.00706331
712	BAK1	0.0648666	4.27203e-05	0.00269385	0.291313
713	COMMD4P1	0.0648666	0.008686	0.000108502
714	GRK7	0.0648666	0.0080993	0.00322197	0.0170475
715	LINC00336	0.0651807	4.27203e-05	0.00269385
716	LOC91450	0.0651807	0.008686	0.000108502
717	TRPC1	0.0651807	0.0136745	0.0286235	0.0202624
718	RIMBP2	0.0654948	4.30669e-05	0.00190335	0.985051
719	SH2D7	0.0654948	0.008686	0.000108502
720	GMPS	0.0654948	0.00153991	0.00538184	0.0272983
721	CD207	0.0658088	0.0244918	0.000108882	0.588384
722	MLF1	0.0658088	0.0147199	0.00515498	0.0186099
723	BBS9	0.0661229	4.39639e-05	0.00958074	0.703326
724	LINC01143	0.0661229	0.0244918	0.000108882
725	SEC62	0.0661229	0.00746803	0.030857	0.56053
726	FLJ20712	0.0664369	4.39639e-05	0.00463213	0.643288
727	FIGLA	0.0664369	0.0244918	0.000108882	0.862226
728	SKIL	0.0664369	0.0115233	0.0153374	0.0327093
729	PARM1-AS1	0.0667509	4.41556e-05	0.0243242
730	ADD2	0.0667509	0.00297798	0.000108882	0.926674
731	ECT2	0.0667509	0.00311794	0.00674923	0.0165791
732	PARM1	0.0670649	4.41556e-05	0.0243242	0.461153
733	FAM43A	0.0670649	0.017462	0.0185528	0.0312723
734	GGNBP1	0.0673788	4.42827e-05	0.00269385	0.918216
735	TMLHE	0.0673788	1	0.000109616	0.798849
736	IL5RA	0.0673788	0.00175546	0.0259266	0.0399231
737	GRM7	0.0676928	4.56308e-05	0.0181048	0.0858684
738	SPRY3	0.0676928	1	0.000109616
739	RBM20	0.0680067	4.56562e-05	0.00611617
740	LOC730098	0.0680067	0.00410769	0.000110521
741	C3orf10	0.0680067			0.12384
742	PDCD4	0.0683205	4.56562e-05	0.00611617	0.9026
743	GALT	0.0683205	0.00281974	0.000110521	0.806527
744	PLCD1	0.0683205	0.0107695	0.0460896	0.0370127
745	MIR4680	0.0686344	4.56562e-05	0.00611617
746	CCL27	0.0686344	0.00410769	0.000110521	0.817517
747	SCN5A	0.0686344	0.0083157	0.0102095	0.0177334
748	DCTN3	0.0689482	0.00410769	0.000110521	0.108949
749	C3orf39	0.0689482			0.00164377
750	RPP25L	0.0692621	0.00410769	0.000110521
751	MYL3	0.0692621	0.007236	0.00312842	0.0127383
752	DYNLL2	0.0695759	4.68263e-05	0.00621329	0.276627
753	ARID3C	0.0695759	0.00410769	0.000110521
754	UQCRC1	0.0695759	0.00965782	0.012626	0.0293716
755	SRSF1	0.0698896	4.68263e-05	0.00621329	0.547018
756	CNTFR	0.0698896	0.00281974	0.000110521	0.151338
757	ENHO	0.0702034	0.00281974	0.000110521	0.513701
758	CISH	0.0702034	0.0125576	0.00865387	0.0245033
759	IL11RA	0.0705171	0.00281974	0.000110521	0.237212
760	ABHD14B	0.0705171	0.0203166	0.00504072	0.0365325
761	VEZF1	0.0708308	4.68263e-05	0.00621329	0.403337
762	WNT5A	0.0708308	0.00253753	0.00139448	0.0240428
763	LOC101928519	0.0711445	4.71812e-05	0.124675
764	LAMTOR4	0.0711445	0.0353558	0.000115654
765	ARF4	0.0711445	0.0751629	0.00943366	0.0227083
766	KRTAP5-10	0.0714582	4.72655e-05	0.00141965
767	MIR4658	0.0714582	0.0735813	0.000115654
768	C3orf67	0.0714582			0.00902329
769	KRTAP5-9	0.0717718	4.72655e-05	0.00141965	0.614486
770	TAF6	0.0717718	0.0353558	0.000115654	0.410873
771	THOC7	0.0717718	0.000452989	0.0482846	0.0413133
772	MIR6754	0.0720854	4.72655e-05	0.00141965
773	MCM7	0.0720854	0.0353558	0.000115654	0.765186
774	SUCLG2	0.0720854	0.00265022	0.15761	0.0357921
775	DHCR7	0.072399	4.72655e-05	0.00141965	0.637341
776	GPC2	0.072399	0.0735813	0.000115654	0.444209
777	FAM19A4	0.072399			0.00396961
778	NADSYN1	0.0727126	4.72655e-05	0.00141965	0.0568344
779	MIR106B	0.0727126	0.0353558	0.000115654
780	POU1F1	0.0727126	0.0198437	0.0311786	0.0246519
781	KRTAP5-7	0.0730261	4.72655e-05	0.00141965
782	MIR25	0.0730261	0.0353558	0.000115654
783	ITGB5	0.0730261	0.00832203	0.0216267	0.0171116
784	ACTE1P	0.0733396	4.72655e-05	0.00141965
785	MIR93	0.0733396	0.0353558	0.000115654
786	CEP70	0.0733396	0.00654354	0.0398323	0.0100654
787	KRTAP5-8	0.0736532	4.72655e-05	0.00141965
788	ZNF3	0.0736532	0.028198	0.000115654	0.492979
789	FOXL2	0.0736532	0.0217626	0.017688	0.0252846
790	CCNK	0.0739666	4.75464e-05	0.031866	0.844726
791	STAG3	0.0739666	0.0353558	0.000115654	0.696882
792	COPB2	0.0739666	0.0398554	0.0182027	0.0231609
793	SETD3	0.0742801	4.75464e-05	0.031866	0.306654
794	MAP11	0.0742801	0.0735813	0.000115654
795	PLSCR4	0.0742801	0.0258242	0.0168149	0.00395243
796	SRGAP3	0.0745935	4.80646e-05	0.00650447	0.794771
797	PVRIG	0.0745935	0.0711963	0.000115654	0.489382
798	B3GALNT1	0.0745935	0.0233498	0.00344845	0.0335357
799	CASTOR3	0.0749069	0.0712658	0.000115654
800	PHC3	0.0749069	0.0279669	0.00391112	0.00408154
801	DISC1	0.0752203	4.83198e-05	0.0158777	0.219216
802	GAL3ST4	0.0752203	0.0735813	0.000115654	0.884309
803	MCF2L2	0.0752203	0.012598	0.0200484	0.031858
804	TSNAX-DISC1	0.0755337	4.83198e-05	0.0158777
805	GABRA3	0.0755337	1	0.000116481	0.894155
806	MAP6D1	0.0755337	0.00895259	0.0135668	0.0015722
807	MIR3144	0.075847	4.89355e-05	1
808	MIR105-1	0.075847	1	0.000116481
809	MASP1	0.075847	0.00568003	0.0300027	0.0119577
810	MIR767	0.0761604	1	0.000116481
811	C3orf59	0.0761604			0.00391968
812	LINC02160	0.0764737	4.95239e-05	0.22259
813	MIR105-2	0.0764737	1	0.000116481
814	ATP13A5	0.0764737	0.00961408	0.00763148	0.0341318
815	MIR642B	0.076787	5.04312e-05	0.0115729
816	BEND3	0.076787	0.0103964	0.000118731
817	CPN2	0.076787	0.016556	0.00083002	0.042737
818	GPR4	0.0771002	5.04312e-05	0.0115729	0.684007
819	MTRES1	0.0771002	0.0103964	0.000118731
820	ZNF595	0.0771002	0.00355984	0.00434703	0.0293389
821	MIR642A	0.0774134	5.04312e-05	0.0115729
822	KCNJ2-AS1	0.0774134	0.00932921	0.000121101
823	GENSCAN00000008316	0.0774134			0.00916098
824	QPCTL	0.0777267	5.04312e-05	0.0115729	0.87003
825	KCNJ2	0.0777267	0.013852	0.000121101	0.849332
826	BST1	0.0777267	0.00778285	0.01822	0.0133846
827	OPA3	0.0780399	5.04312e-05	0.0115729	0.372481
828	CD38	0.0780399	0.00778285	0.01822	0.00738674
829	MEIOSIN	0.078353	5.04312e-05	0.0115729
830	LOC101928595	0.078353	0.00881399	0.000126098
831	KLB	0.078353	0.0029633	0.0359102	0.0206949
832	EML2-AS1	0.0786662	5.04312e-05	0.0254048
833	TLCD3B	0.0786662	0.00881399	0.000126098
834	GUF1	0.0786662	0.040737	0.00829087	0.0245414
835	DM1-AS	0.0789793	5.04312e-05	0.0115729
836	DOC2A	0.0789793	0.00881399	0.000126098	0.817417
837	POLR2B	0.0789793	0.00452662	0.0448245	0.0180337
838	GIPR	0.0792924	5.04312e-05	0.0115729	0.822925
839	INO80E	0.0792924	0.00881399	0.000126098	0.0939151
840	C4orf7	0.0792924			0.028256
841	MIR330	0.0796055	5.04312e-05	0.0115729
842	ALDOA	0.0796055	0.00881399	0.000126098	0.983427
843	RUFY3	0.0796055	0.017963	0.00681164	0.0227881
844	EML2	0.0799185	5.04312e-05	0.0115729	0.0434933
845	KCTD13	0.0799185	0.00881399	0.000126098	0.586675
846	AFP	0.0799185	0.00225001	0.327696	0.00303914
847	SNRPD2	0.0802316	5.04312e-05	0.0115729	0.539199
848	TAOK2	0.0802316	0.00881399	0.000126098	0.734537
849	PF4V1	0.0802316	0.000927603	0.0934875	0.0305718
850	EHHADH-AS1	0.0805446	5.20112e-05	0.0326246
851	C16orf92	0.0805446	0.00881399	0.000126098
852	ATOH1	0.0805446	0.00106719	0.0198685	0.0200892
853	EHHADH	0.0808576	5.20112e-05	0.0137861	0.913169
854	LOC112694756	0.0808576	0.00881399	0.000126098
855	ARHGEF38	0.0808576	0.00114054	0.0271245	0.00182066
856	C3orf70	0.0811705	5.20112e-05	0.0326246
857	HIRIP3	0.0811705	0.00881399	0.000126098	0.622819
858	ENPEP	0.0811705	0.0207872	0.0524399	0.0282822
859	DSCAM	0.0814835	5.21111e-05	0.0872146	0.300217
860	PPP4C	0.0814835	0.00881399	0.000126098	0.922146
861	C4orf32	0.0814835			0.0178729
862	ZDHHC7	0.0817964	5.23517e-05	0.00328781	0.49543
863	ARMCX6	0.0817964	1	0.00012929	0.825957
864	NDST3	0.0817964	0.00320959	0.0371278	0.0172862
865	KIAA0513	0.0821093	5.23517e-05	0.00328781	0.0572606
866	ARMCX2	0.0821093	1	0.00012929	0.304901
867	HHIP	0.0821093	0.0107467	0.0666813	0.0186885
868	CRNKL1	0.0824222	5.23764e-05	0.0468638	0.401169
869	ARMCX3	0.0824222	1	0.00012929	0.339467
870	PRSS48	0.0824222	0.0233135	0.00182925	0.0109176
871	CFAP61	0.082735	5.23764e-05	0.0161667
872	LMNB2	0.082735	0.0279962	0.000135535	0.766275
873	RBM46	0.082735	0.00571249	0.00803405	0.0366443
874	NAA20	0.0830479	5.23764e-05	0.0468638	0.414004
875	NPY5R	0.0830479	0.00273477	0.00483804	0.007151
876	PARD6G	0.0833607	5.29848e-05	0.00600094	0.303654
877	TMPRSS9	0.0833607	0.021856	0.000135535	0.773491
878	MIR7108	0.0836734	0.0279962	0.000135535
879	GALNT7	0.0836734	0.0400771	0.003948	0.0219603
880	LINC01775	0.0839862	0.0279962	0.000135535
881	SAP30	0.0839862	0.0400771	0.003948	0.0011274
882	KAZN	0.084299	5.32271e-05	0.00234132
883	GADD45B	0.084299	0.0279962	0.000135535	0.810793
884	TRIML1	0.084299	0.00135641	0.0201776	0.0365158
885	TMEM51-AS1	0.0846117	5.32271e-05	0.0253844
886	HHLA1	0.0846117	0.00688681	0.000136309	0.0505278
887	ATP5I	0.0846117			0.0342878
888	TMEM51	0.0849244	5.32271e-05	0.0253844	0.499638
889	KCNQ3	0.0849244	0.00195094	0.000136309	0.111359
890	RNF212	0.0849244	0.00667889	0.00125556	0.0340198
891	UPP2	0.0852371	5.36415e-05	0.121378	0.364535
892	RELCH	0.0852371	0.00867047	0.000138885
893	TNFRSF11A	0.0855497	0.00363153	0.000138885	0.61731
894	CRMP1	0.0855497	0.00228948	0.0390439	0.0242036
895	KLHL23	0.0858623	5.37857e-05	0.0504346	0.0865672
896	GENSCAN00000020024	0.0858623			0.00551903
897	PHOSPHO2-KLHL23	0.0861749	5.37857e-05	0.0504167
898	CSF3R	0.0861749	0.00179556	0.000139822	0.565291
899	GABRA4	0.0861749	0.0653895	0.00648364	0.0276299
900	SSB	0.0864875	5.37857e-05	0.00583286	0.587193
901	LSM10	0.0864875	0.00407202	0.000139822	0.203643
902	OSCP1	0.0868001	0.00179556	0.000139822	0.558604
903	OCIAD2	0.0868001	0.0014589	0.0101834	0.0142255
904	CCDC173	0.0871126	5.37857e-05	0.00583286
905	SNORA63C	0.0871126	0.00179556	0.000139822
906	LNX1	0.0871126	0.000517601	0.0124356	0.0089819
907	SNORD3K	0.0874252	5.37857e-05	0.00583286
908	STK40	0.0874252	0.00407202	0.000139822	0.748171
909	NMU	0.0874252	0.00647098	0.00298065	0.000350299
910	LINC02612	0.0877377	5.48067e-05	0.342828
911	FTL	0.0877377	0.00824644	0.000141078	0.145898
912	TMPRSS11F	0.0877377	0.01849	0.00683662	0.0268155
913	RND3	0.0880501	5.48067e-05	0.0262966	0.923673
914	NUCB1	0.0880501	0.00556255	0.000141078
915	CSN2	0.0880501	0.00250556	0.27141	0.000637371
916	LINC01920	0.0883626	5.48067e-05	0.342828
917	BAX	0.0883626	0.00625847	0.000141078	0.849187
918	CDKL2	0.0883626	0.0112368	0.0220316	0.0187729
919	FHIT	0.088675	5.49054e-05	0.00986144	0.291333
920	PLEKHA4	0.088675	0.00556255	0.000141078	0.558624
921	PPEF2	0.088675	0.010853	0.00868168	0.000451382
922	XIRP2-AS1	0.0889874	5.71758e-05	0.516896
923	DHDH	0.0889874	0.00556255	0.000141078	0.327203
924	ANTXR2	0.0889874	0.00133982	0.0682003	0.0306912
925	CERKL	0.0892998	5.72842e-05	0.00290578	0.518204
926	NUCB1-AS1	0.0892998	0.00824644	0.000141078
927	MOP-1	0.0892998			0.0387302
928	NEUROD1	0.0896122	5.72842e-05	0.00290578	0.910605
929	HSD17B14	0.0896122	0.00556255	0.000141078	0.14283
930	PPP3CA	0.0896122	0.00300602	0.0327092	0.0213982
931	MIR520A	0.0899245	5.74414e-05	0.0121077
932	RUVBL2	0.0899245	0.00824644	0.000141078	0.840656
933	DKK2	0.0899245	0.0426154	0.00345479	0.0268608
934	MIR518F	0.0902368	5.74414e-05	0.0121077
935	BCAT2	0.0902368	0.00556255	0.000141078	0.609323
936	LOC285456	0.0902368			0.0231757
937	MIR518B	0.0905491	5.74414e-05	0.0121077
938	PPP1R15A	0.0905491	0.00556255	0.000141078	0.0847205
939	SLC7A11	0.0905491	0.0108558	0.0146216	0.00838243
940	DPRX	0.0908614	5.74414e-05	0.0455206
941	TULP2	0.0908614	0.00556255	0.000141078	0.656095
942	GYPE	0.0908614	0.00413784	0.0656734	0.0257667
943	MIR515-2	0.0911736	5.74414e-05	0.0121077
944	BMPR1B	0.0911736	0.0006582	0.00014913	0.140164
945	C4orf27	0.0911736			0.0182379
946	MIR515-1	0.0914859	5.74414e-05	0.0121077
947	BMPR1B-DT	0.0914859	0.010404	0.00014913
948	AADAT	0.0914859	0.0124244	0.00512635	0.0391427
949	MIR519B	0.0917981	5.74414e-05	0.0121077
950	LRRN2	0.0917981	0.0286698	0.000151356	0.850597
951	KIAA1430	0.0917981			0.00843535
952	MIR520F	0.0921103	5.74414e-05	0.0249911
953	ARGLU1	0.0921103	0.0023868	0.000152286	0.0833093
954	SLC6A19	0.0921103	0.00631889	0.000915782	0.0131074
955	MIR525	0.0924224	5.74414e-05	0.0121077
956	LINC00551	0.0924224	0.0310064	0.000152286
957	SRD5A1	0.0924224	0.00110108	0.00457101	0.00951237
958	EFNB2	0.0927346	0.0256252	0.000152286	0.177591
959	MIR520B	0.0930467	5.74414e-05	0.0121077
960	NIPA1	0.0930467	0.00229009	0.000155598	0.556959
961	CDH6	0.0930467	0.0179368	0.0212555	0.0211622
962	MIR512-2	0.0933588	5.74414e-05	0.0249911
963	CYFIP1	0.0933588	0.000825359	0.000155598	0.215581
964	IL7R	0.0933588	0.00661469	0.0197561	0.00666451
965	MIR1283-1	0.0936708	5.74414e-05	0.0121077
966	NIPA2	0.0936708	0.00395056	0.000155598	0.686757
967	RGNEF	0.0936708			0.0111744
968	MIR512-1	0.0939829	5.74414e-05	0.0249911
969	RBBP7	0.0939829	1	0.000156239	0.0932782
970	FAM81B	0.0939829	0.0141321	0.121716	0.0110145
971	MIR520C	0.0942949	5.74414e-05	0.0121077
972	REPS2	0.0942949	1	0.000156239	0.377561
973	GPR150	0.0942949	0.0231003	0.0246358	0.00583057
974	MIR526A1	0.0946069	5.74414e-05	0.0121077
975	LOC102724152	0.0946069	0.00225382	0.00016449
976	LNPEP	0.0946069	0.00708987	0.0298989	0.924376
977	MIR526B	0.0949189	5.74414e-05	0.0121077
978	IGSF9B	0.0949189	0.00837793	0.000164529	0.387346
979	CAMK4	0.0949189	0.0129803	0.0635955	0.0064756
980	MIR520E	0.0952309	5.74414e-05	0.0249911
981	MIR4697	0.0952309	0.00837793	0.000164529
982	NCRNA00219	0.0952309			0.0021697
983	MIR1323	0.0955428	5.74414e-05	0.0249911
984	LINC02731	0.0955428	0.00837793	0.000164529
985	C5orf48	0.0955428			0.0319304
986	MIR519C	0.0958547	5.74414e-05	0.0121077
987	SPATA19	0.0958547	0.00964136	0.000164529	0.894058
988	LEAP2	0.0958547	0.000524417	0.00827363	0.00797899
989	MIR498	0.0961666	5.74414e-05	0.0249911
990	LINC02361	0.0961666	0.00173206	0.000169134
991	C5orf24	0.0961666	0.0357959	0.00917701	0.00814751
992	LOC284379	0.0964785	5.74414e-05	0.0249911
993	DDX51	0.0964785	0.00173206	0.000169134	0.551011
994	SLC25A48	0.0964785	0.000714277	0.0293473	0.0120229
995	MIR518C	0.0967903	5.74414e-05	0.0121077
996	GALNT9	0.0967903	0.00173206	0.000169134	0.911963
997	CXXC5	0.0967903	0.0210885	0.00136147	0.0154101
998	MIR519E	0.0971022	5.74414e-05	0.0249911
999	LINC01164	0.0971022	0.00181985	0.000172264
1000	PCDHB7	0.0971022	0.0491974	0.00587282	0.0428793
1001	MIR523	0.097414	5.74414e-05	0.0121077
1002	NDFIP1	0.097414	0.0244196	0.0322435	0.001929
1003	DNAAF4	0.0977258	5.84881e-05	0.0111277
1004	C5orf62	0.0977258			0.0110732
1005	PYGO1	0.0980375	5.84881e-05	0.0496718	0.245874
1006	MIR196B	0.0980375	0.00373717	0.000173998
1007	CPLX2	0.0980375	0.00516764	0.00711348	0.0345291
1008	DNAAF4-CCPG1	0.0983492	5.84881e-05	0.0111277
1009	HOXA10-HOXA9	0.0983492	0.00373717	0.000173998
1010	ARL10	0.0983492	0.00417561	0.00247417	0.0418104
1011	CCPG1	0.098661	5.84881e-05	0.0111277	0.401848
1012	HOXA4	0.098661	0.00352967	0.000173998	0.946703
1013	SLC9A3	0.098661	0.000534663	0.00239273	0.0338176
1014	SERHL	0.0989727	5.90347e-05	0.0594985	0.498996
1015	HOXA10-AS	0.0989727	0.00352967	0.000173998
1016	TAS2R1	0.0989727	0.000559412	0.12188	0.00223479
1017	LDLRAD4	0.0992843	5.91717e-05	0.0303108
1018	HOXA9	0.0992843	0.00373717	0.000173998	0.49035
1019	MYO10	0.0992843	0.00467793	0.00151577	0.00382337
1020	EPCAM-DT	0.099596	5.97432e-05	0.00781831
1021	HOXA3	0.099596	0.00352967	0.000173998	0.804607
1022	AGXT2	0.099596	0.00336032	0.0199971	0.00937634
1023	CALM2	0.0999076	5.97432e-05	0.00752158	0.762848
1024	HOTAIRM1	0.0999076	0.00352967	0.000173998
1025	PRLR	0.0999076	0.00336032	0.00579587	0.00357761
1026	STPG4	0.100219	5.97432e-05	0.00752158
1027	HOXA5	0.100219	0.00352967	0.000173998	0.22053
1028	GDNF	0.100219	0.0258731	0.0236905	0.00126843
1029	BCYRN1	0.100531	5.97432e-05	0.0321309
1030	HOXA2	0.100531	0.00352967	0.000173998	0.365949
1031	CDC20B	0.100531	0.0288379	0.0135475	0.0327566
1032	FRMD4A	0.100842	6.00414e-05	0.0100084	0.411244
1033	HOXA10	0.100842	0.00373717	0.000173998	0.665155
1034	PDE4D	0.100842	0.00421914	0.00295417	0.0364113
1035	GLIS3	0.101154	6.0401e-05	0.041232	0.307934
1036	HOXA7	0.101154	0.00373717	0.000173998	0.129142
1037	FOXD1	0.101154	0.0197594	0.00274924	0.0428737
1038	GLIS3-AS1	0.101465	6.0401e-05	0.0928449
1039	HOXA-AS2	0.101465	0.00352967	0.000173998
1040	MEF2C	0.101465	0.00232279	0.00547952	0.00931497
1041	HOXA-AS3	0.101777	0.00352967	0.000173998
1042	CETN3	0.101777	0.0157158	0.0436679	0.00770131
1043	MIR4760	0.102088	6.18053e-05	0.16589
1044	HOXA11-AS	0.102088	0.00352967	0.000173998
1045	FAM13B	0.102088	0.0029286	0.015045	0.0426568
1046	LINC01991	0.1024	6.18442e-05	0.0656669
1047	EVX1	0.1024	0.00826601	0.000173998	0.737597
1048	SH3TC2	0.1024	0.0134196	0.0316402	0.0342175
1049	LPP	0.102711	6.18442e-05	0.0139736	0.344452
1050	HOTTIP	0.102711	0.00352967	0.000173998
1051	NMUR2	0.102711	0.00567081	0.0215386	0.00385802
1052	DAOA	0.103023	6.21478e-05	0.136738	0.458153
1053	DDX10	0.103023	0.00437313	0.000180301	0.733985
1054	ELP4	0.103334	6.3292e-05	0.00749399	0.564468
1055	MIR1290	0.103334	0.051182	0.000182275
1056	GNB2L1	0.103334			6.39e-05
1057	TDRD5	0.103645	6.35455e-05	0.00848126	0.109154
1058	MIR4695	0.103645	0.0373266	0.000182275
1059	FOXQ1	0.103645	0.0137556	0.00498465	0.0012193
1060	NPHS2	0.103957	6.35455e-05	0.0190618	0.332133
1061	IFFO2	0.103957	0.0206744	0.000182275
1062	BPHL	0.103957	0.0184197	0.0127018	0.02617
1063	AXDND1	0.104268	6.35455e-05	0.00848126
1064	ALDH4A1	0.104268	0.0373266	0.000182275
1065	FAM50B	0.104268	0.00250322	0.00891042	0.0238439
1066	MPP7	0.104579	6.35907e-05	0.0103592	0.721129
1067	TAS1R2	0.104579	0.0373266	0.000182275	0.107698
1068	SOX4	0.104579	0.0168366	0.00138408	0.0164679
1069	DIO2-AS1	0.104891	6.39092e-05	0.0051276
1070	RBFA	0.104891	0.000608874	0.000184071	0.803032
1071	HIST1H2AL	0.104891			0.0346626
1072	DIO2	0.105202	6.39092e-05	0.0051276	0.590565
1073	B3GALT1	0.105513	6.48255e-05	0.01103	0.777411
1074	HMGA1	0.105513	0.000382315	0.000859182	0.0164497
1075	AOPEP	0.105824	6.5051e-05	0.0027745
1076	RBFADN	0.105824	0.000608874	0.000184071
1077	GUCA1A	0.105824	0.00225363	0.0167585	0.0252133
1078	FBP2	0.106135	6.5051e-05	0.0260616	0.32401
1079	CUL9	0.106135	0.0556698	0.00102991	0.0374384
1080	FBP1	0.106447	6.5051e-05	0.0260616	0.63731
1081	AVPI1	0.106447	0.00869395	0.000185957	0.909339
1082	LRRC1	0.106447	0.0227239	0.0402617	0.0279249
1083	LOC101929431	0.106758	6.51336e-05	0.106877
1084	CD109	0.106758	0.0134932	0.00373568	0.0306809
1085	CCDC7	0.107069	6.51336e-05	0.0722806
1086	SFRP5	0.107069	0.00156763	0.000185957	0.822133
1087	RPS3	0.10738	6.52083e-05	0.00273429
1088	GOLGA7B	0.10738	0.00156763	0.000185957
1089	FABP7	0.10738	0.0118406	0.0113568	0.00172463
1090	ARRB1	0.107691	6.52083e-05	0.00273429	0.927203
1091	IFRD1	0.107691	0.00256715	0.000187336	0.0597835
1092	C6orf58	0.107691	0.00126363	0.0215621	0.0122949
1093	MIR326	0.108002	6.52083e-05	0.00832431
1094	LSMEM1	0.108002	0.00268679	0.000187336
1095	ULBP1	0.108002	0.00163124	0.00482989	0.0420578
1096	LOC105370401	0.108313	6.59265e-05	0.0115672
1097	DUS1L	0.108313	0.0230619	0.000189241	0.432825
1098	ESR1	0.108313	0.00215745	0.00629095	0.00554264
1099	ERCC6L2	0.108624	6.62034e-05	0.01945
1100	RFNG	0.108624	0.0230619	0.000189241
1101	VIP	0.108624	0.0130865	0.415638	0.0306937
1102	LINC00476	0.108935	6.62034e-05	0.01945
1103	MAFG	0.108935	0.0582851	0.000189241	0.566587
1104	QKI	0.108935	0.00167705	0.00487571	0.026033
1105	MED9	0.109246	6.73254e-05	0.0214251	0.695801
1106	MYADML2	0.109246	0.0582851	0.000189241
1107	LYRM4	0.109246	0.00523728	0.00501074	0.68312
1108	AGAP1-IT1	0.109557	6.89593e-05	0.00126137
1109	DCXR-DT	0.109557	0.0582851	0.000189241
1110	ATXN1	0.109557	0.00336089	0.0319352	0.032147
1111	TNRC17	0.109868	6.89593e-05	0.00126137
1112	DCXR	0.109868	0.0230619	0.000189241	0.596092
1113	TPMT	0.109868	0.00230791	0.00176366	0.0326937
1114	AGAP1	0.110179	6.89593e-05	0.000880108	0.739701
1115	RAC3	0.110179	0.0582851	0.000189241	0.392343
1116	GPLD1	0.110179	0.0143225	0.0143328	0.0353652
1117	LINC02881	0.11049	6.90758e-05	0.0111709
1118	NOTUM	0.11049	0.0582851	0.000189241
1119	HIST1H2AB	0.11049			0.0427069
1120	OR4F13P	0.1108	6.93496e-05	0.114762
1121	GPS1	0.1108	0.0230619	0.000189241	0.296872
1122	HIST1H4D	0.1108			0.0409407
1123	OR4F15	0.111111	6.93496e-05	0.0455584
1124	CENPX	0.111111	0.0230619	0.000189241
1125	HIST1H2BG	0.111111			0.0124827
1126	TARS3	0.111422	6.93496e-05	0.0455584
1127	PYCR1	0.111422	0.0582851	0.000189241
1128	HIST1H1D	0.111422			0.0123205
1129	LOC100128108	0.111733	6.93496e-05	0.0455584
1130	ASPSCR1	0.111733	0.0582851	0.000189241	0.0720463
1131	ZNF204P	0.111733	0.057471	0.0219289	0.000606453
1132	OR4F6	0.112044	6.93496e-05	0.0455584	0.193751
1133	LRRC45	0.112044	0.0582851	0.000189241	0.967201
1134	HIST1H2AM	0.112044			0.0162636
1135	CHRNA10	0.112354	6.98365e-05	0.011693	0.7354
1136	SIRT7	0.112354	0.0582851	0.000189241	0.138454
1137	OR2B2	0.112354	0.0789734	0.0271641	0.0316104
1138	NUP98	0.112665	6.98365e-05	0.011693	0.0518124
1139	ATP5MC2	0.112665	0.00839628	0.000189862
1140	SUMO2	0.112665	0.0173291	0.0126126	0.00860144
1141	ART1	0.112976	6.98365e-05	0.011693	0.132278
1142	ATF7	0.112976	0.0216517	0.000189862	0.279317
1143	SPDEF	0.112976	0.0146475	0.0167314	0.015594
1144	ART5	0.113286	6.98365e-05	0.011693	0.545739
1145	ATF7-NPFF	0.113286	0.0216517	0.000189862
1146	MTCH1	0.113286	0.0201378	0.0027812	0.00296615
1147	FOXN3-AS1	0.113597	7.03719e-05	0.0453689
1148	CALCOCO1	0.113597	0.00839628	0.000189862	0.147011
1149	FOXN3	0.113908	7.03719e-05	0.00913962	0.74615
1150	PALLD	0.113908	0.00596149	0.000190168	0.990885
1151	SLC35B2	0.113908	0.00940297	0.0113888	0.00835829
1152	ITGA4	0.114218	7.15696e-05	0.0193897	0.156041
1153	COQ7	0.114218	0.00112243	0.000194378	0.53928
1154	SUPT3H	0.114218	0.00165193	0.00735516	0.0424449
1155	TMEM17	0.114529	7.17347e-05	0.0309718	0.729845
1156	TMC7	0.114529	0.00112243	0.000194378	0.112349
1157	CLIC5	0.114529	0.00223438	0.0113192	0.023794
1158	MIR10397	0.114839	7.23501e-05	0.00330904
1159	SMG1	0.114839	0.00112243	0.000194378	0.771822
1160	MUT	0.114839			0.00866788
1161	ROPN1L	0.11515	7.23501e-05	0.00330904	0.142835
1162	FGF13	0.11515	1	0.000202814	0.844616
1163	RHAG	0.11515	0.00517171	0.106538	0.0334436
1164	ATPSCKMT	0.11546	7.23501e-05	0.0163703
1165	TBC1D1	0.11546	0.00363514	0.000205999	0.0869442
1166	KLHL31	0.11546	0.0193113	0.199243	0.0248295
1167	MARCHF6	0.115771	7.23501e-05	0.00330904
1168	ACBD5	0.115771	0.0104406	0.000207406	0.120475
1169	HMGCLL1	0.115771	0.00124381	0.0130608	0.0287903
1170	CMBL	0.116081	7.23501e-05	0.0163703	0.167779
1171	YME1L1	0.116081	0.00391814	0.000207406	0.697601
1172	KHDC1	0.116081	0.0200802	0.0128235	0.029477
1173	KAT6B	0.116392	7.23718e-05	0.0261846
1174	ARMC4P1	0.116392	0.0104406	0.000207406
1175	SIM1	0.116392	0.00948063	0.00453435	0.00736946
1176	OTOR	0.116702	7.29265e-05	0.120362	0.0914408
1177	LRRC37A6P	0.116702	0.0557873	0.000207406
1178	ASCC3	0.116702	0.00227939	0.0241303	0.0378385
1179	SNRPB2	0.117013	7.29265e-05	0.120362	0.689817
1180	LINC01615	0.117013	0.0314089	0.000208469
1181	PERP	0.117013	0.00905872	0.0229557	0.0205583
1182	LINC00693	0.117323	7.3503e-05	0.147284
1183	LINC02544	0.117323	0.0314089	0.000208469
1184	RAET1E	0.117323	0.00163124	0.00482989	0.00256249
1185	ERGIC1	0.117633	7.45479e-05	0.0183365	0.740494
1186	LOC101929523	0.117633	0.0314089	0.000208469
1187	RSPH3	0.117633	0.000790999	0.0973386	0.0291868
1188	DUSP1	0.117944	7.45479e-05	0.0183365	0.84439
1189	TRPM5	0.117944	0.00330226	0.000208932	0.158505
1190	RNASET2	0.117944	0.0204153	0.00341838	0.042521
1191	LOC101928093	0.118254	7.45479e-05	0.0183365
1192	KCNQ1	0.118254	0.000364638	0.000208932	0.165679
1193	GPER	0.118254			0.0144272
1194	LINC00901	0.118564	7.47558e-05	0.137859
1195	AIMP2	0.118564	0.00606743	0.0160007	0.0312729
1196	CARMIL1	0.118875	7.51923e-05	0.0197049
1197	PHF14	0.118875	0.0084571	0.0325812	0.0161996
1198	UBE2G2	0.119185	7.54921e-05	0.00214384	0.421044
1199	MIR1258	0.119185	0.0169072	0.000209208
1200	BZW2	0.119185	0.00673724	0.0184721	0.00715197
1201	TSPEAR	0.119495	7.54921e-05	0.00807557
1202	MMP17	0.119495	0.00355588	0.000212891	0.935117
1203	RPS2P32	0.119495	0.00929386	0.00274189	0.0165777
1204	KRTAP12-2	0.119805	7.54921e-05	0.0476163	0.85698
1205	PUS1	0.119805	0.010484	0.000212891	0.942149
1206	GHRHR	0.119805	0.0115245	0.00177908	0.0182541
1207	LINC01424	0.120115	7.54921e-05	0.0180039
1208	EP400	0.120115	0.010484	0.000212891	0.189037
1209	C7orf16	0.120115			0.0273167
1210	KRTAP12-4	0.120426	7.54921e-05	0.0476163	0.5012
1211	ULK1	0.120426	0.010484	0.000212891	0.844359
1212	UPP1	0.120426	0.0172996	0.0399559	0.0102046
1213	KRTAP12-1	0.120736	7.54921e-05	0.0476163	0.893717
1214	PSAPL1	0.120736	0.00290557	0.000213807
1215	VWC2	0.120736	0.00463497	0.00596952	0.0124912
1216	FAM218A	0.121046	7.59574e-05	0.0192237
1217	MIR4274	0.121046	0.00290557	0.000213807
1218	VPS37D	0.121046	0.00912702	0.00409922	0.0234516
1219	APELA	0.121356	7.59574e-05	0.0457139
1220	CLDN4	0.121356	0.00751357	0.00170976	0.0304693
1221	DIP2C	0.121666	7.59636e-05	0.00234279	0.89686
1222	MITF	0.121666	0.0113654	0.000217842	0.136939
1223	RPL13AP17	0.121666	0.00790333	0.107855	0.0016971
1224	SPHKAP	0.121976	7.66923e-05	0.0100896
1225	KDM4B	0.121976	0.00266144	0.000220136	0.505353
1226	DPY19L2P4	0.121976	0.00894483	0.00262719	0.0301229
1227	DAW1	0.122286	7.66923e-05	0.0723031
1228	PLCL2	0.122286	0.00134132	0.000226985	0.195973
1229	DLX6	0.122286	0.0439721	0.0131674	0.0385499
1230	MIR4294	0.122596	7.70624e-05	0.0250573
1231	RHOD	0.122596	0.00397721	0.000231266	0.181749
1232	BRI3	0.122596	0.00416223	0.00663983	0.027204
1233	LRRC18	0.122906	7.70624e-05	0.0582789	0.893949
1234	PC	0.122906	0.00397721	0.000231266	0.489224
1235	ID2	0.123216	7.97082e-05	0.00398276	0.560736
1236	SYT12	0.123216	0.00397721	0.000231266	0.511967
1237	BUD31	0.123216	0.0544739	0.0248967	0.0238803
1238	LINC01814	0.123526	7.97082e-05	0.00607565
1239	C11orf86	0.123526	0.0131409	0.000231266
1240	C7orf51	0.123526			0.0349519
1241	KIDINS220	0.123836	7.97082e-05	0.00398276
1242	MIR6860	0.123836	0.00397721	0.000231266
1243	AGFG2	0.123836	0.0254204	0.019845	0.0129355
1244	ID2-AS1	0.124146	7.97082e-05	0.00398276
1245	EMID2	0.124146			0.00461439
1246	LOC401442	0.124456	8.11505e-05	0.00176365
1247	SH3BP2	0.124456	0.00644166	0.000233218	0.203434
1248	SH2B2	0.124456	0.0151488	0.00418749	0.032077
1249	ERICH1	0.124765	8.11505e-05	0.00176365	0.577084
1250	ADD1	0.124765	0.00644166	0.000233218	0.695631
1251	PIK3CG	0.124765	0.010167	0.00202977	0.00404601
1252	LOC101928911	0.125075	0.00197812	0.00023378
1253	MET	0.125075	0.00326948	0.0453538	0.0220497
1254	LINC00673	0.125385	8.11986e-05	0.0042614
1255	AKIRIN2	0.125385	0.00137303	0.00023378	0.253131
1256	SPAM1	0.125385	0.0108305	0.087603	0.0355787
1257	PGPEP1L	0.125695	8.2415e-05	0.0128249
1258	ORC3	0.125695	0.000852494	0.00023378	0.596296
1259	KLHDC10	0.125695	0.00473579	0.0294433	0.620179
1260	SYNM	0.126005	8.2415e-05	0.0128249	0.32368
1261	USP15	0.126005	0.00489706	0.00023437	0.957224
1262	PRSS1	0.126005	0.00856695	0.0362918	0.0102057
1263	LOC105375304	0.126314	8.25107e-05	0.00348204
1264	TAFA2	0.126314	0.00234398	0.00023437
1265	SNX10	0.126624	8.25107e-05	0.00348204	0.140093
1266	MIR6125	0.126624	0.01454	0.00023437
1267	OR2A2	0.126624	0.0305703	0.00114086	0.0310858
1268	LOC441204	0.126934	8.25107e-05	0.00348204
1269	FRMD8	0.126934	0.0112657	0.000237154	0.124208
1270	TMEM176A	0.126934	0.0144011	0.010618	0.042852
1271	DTNBP1	0.127243	8.28916e-05	0.014952	0.477483
1272	MALAT1	0.127243	0.00217589	0.000237154	0.467934
1273	ACTR3B	0.127243	0.00710988	0.00539915	0.0430873
1274	LINC01845	0.127553	8.30511e-05	0.00691877
1275	NEAT1	0.127553	0.00479178	0.000237154
1276	RADIL	0.127553	0.00835561	0.0123037	0.0353808
1277	CYB5B	0.127863	8.31712e-05	0.0113601	0.426426
1278	SLC25A45	0.127863	0.00479178	0.000237154	0.961403
1279	ZNF12	0.127863	0.0586218	0.0145915	0.032534
1280	NFAT5	0.128172	8.31712e-05	0.0220487	0.912639
1281	MASCRNA	0.128172	0.00217589	0.000237154
1282	CRADD	0.128482	8.40826e-05	0.0021985	0.268067
1283	LOC101927789	0.128482	0.00479178	0.000237154
1284	LOC105369911	0.128791	8.40826e-05	0.0998019
1285	MIR612	0.128791	0.00479178	0.000237154
1286	MYL7	0.128791	0.0097751	0.000960306	0.013324
1287	COL8A1	0.129101	8.45436e-05	0.00992583	0.0862959
1288	UBE2MP1	0.129101	0.0984501	0.000238827
1289	CAMK2B	0.129101	0.00449676	0.00238649	0.0105945
1290	KIAA1549L	0.12941	8.51129e-05	0.0270975
1291	LOC112268173	0.12941	0.0984501	0.000238827
1292	CLCA3P	0.12972	8.52566e-05	0.0195752	0.488213
1293	LRP5	0.12972	0.0198024	0.000239736	0.448202
1294	CLCA4-AS1	0.130029	8.52566e-05	0.018484
1295	C11orf24	0.130029	0.023547	0.000239736	0.21031
1296	GRB10	0.130029	0.00425249	0.00209164	0.0348765
1297	SH3GLB1	0.130339	8.52566e-05	0.018484	0.494428
1298	RASSF1-AS1	0.130339	0.0102768	0.000244384
1299	CCL24	0.130339	0.016463	0.0264465	0.0368934
1300	PELO	0.130648	8.65202e-05	0.0163745
1301	NAA80	0.130648	0.00696895	0.000244384
1302	STYXL1	0.130648	0.00921074	0.0256145	0.0224456
1303	ITGA1	0.130958	8.65202e-05	0.0163745	0.116826
1304	ZMYND10	0.130958	0.00696895	0.000244384	0.471072
1305	POMZP3	0.130958	0.00428307	0.24317	0.0261294
1306	DAAM2	0.131267	8.75953e-05	0.00997699	0.879747
1307	HYAL1	0.131267	0.00696895	0.000244384	0.823188
1308	TP53TG1	0.131267	0.0292585	0.00526407	0.0102809
1309	KIF6	0.131576	8.75953e-05	0.00290074	0.270347
1310	LSMEM2	0.131576	0.00151911	0.000244384
1311	CDK6	0.131576	0.0115336	0.000837311	0.0156227
1312	ZBTB18	0.131886	8.80153e-05	0.00725816
1313	SEMA3B-AS1	0.131886	0.0102768	0.000244384
1314	HEPACAM2	0.131886	0.00953054	0.0567251	0.0309562
1315	AKT3	0.132195	8.80153e-05	0.00448354	0.754146
1316	RASSF1	0.132195	0.00696895	0.000244384	0.799042
1317	MOGAT3	0.132195	0.00441898	0.00469998	0.0417025
1318	LINC02774	0.132504	8.80153e-05	0.00725816
1319	IFRD2	0.132504	0.00696895	0.000244384	0.557163
1320	RABL5	0.132504			0.0160432
1321	AGBL1-AS1	0.132813	8.95695e-05	0.420668
1322	CYB561D2	0.132813	0.00696895	0.000244384	0.397605
1323	GPR85	0.132813	0.0098405	0.0850436	0.0365086
1324	AGBL1	0.133123	8.95695e-05	0.00735011	0.805409
1325	NPRL2	0.133123	0.00696895	0.000244384	0.255374
1326	WASL	0.133123	0.0108305	0.00255282	0.0301023
1327	HYAL3	0.133432	0.00696895	0.000244384	0.337164
1328	KLF14	0.133432	0.00759132	0.00307215	0.0274525
1329	NFIB	0.133741	8.99957e-05	0.0443611	0.673119
1330	ACTR3C	0.133741	0.00231318	0.00220278	0.0083334
1331	HYAL2	0.13405	0.00696895	0.000244384	0.889079
1332	LOC101929227	0.134359	9.06094e-05	0.0135047
1333	TMEM115	0.134359	0.00696895	0.000244384	0.910633
1334	XRCC2	0.134359	0.00710988	0.00651518	0.0127608
1335	CA10	0.134669	9.09119e-05	0.0162132	0.487143
1336	CACNA2D2	0.134669	0.00696895	0.000244384	0.450108
1337	CDCA2	0.134669	0.00656869	0.0499981	0.00600834
1338	LNP1	0.134978	9.11098e-05	0.0171298
1339	EPN1	0.134978	0.0455058	0.000244973	0.495075
1340	SCARA3	0.134978	0.00226291	0.00415444	0.0280394
1341	TOMM70	0.135287	9.11098e-05	0.0171298
1342	ZNF580	0.135287	0.04424	0.000244973	0.0849703
1343	FNTA	0.135287	0.00275435	0.0251844	0.0159275
1344	TMEM45A	0.135596	9.11098e-05	0.0301201	0.530648
1345	ZNF581	0.135596	0.04424	0.000244973	0.965745
1346	RP1	0.135596	0.0102163	0.00150717	0.00489706
1347	LINC00452	0.135905	9.21166e-05	1
1348	ZNF579	0.135905	0.0455058	0.000244973	0.460989
1349	INTS8	0.135905	0.00516727	0.0664295	0.0328908
1350	TMEM255B	0.136214	9.21166e-05	1
1351	U2AF2	0.136214	0.0455058	0.000244973	0.243422
1352	NACAP1	0.136214			0.0356325
1353	GAS6-DT	0.136523	9.21166e-05	1
1354	ZNF784	0.136523	0.0455058	0.000244973	0.627227
1355	GAS6	0.136832	9.21166e-05	1	0.223658
1356	CCDC106	0.136832	0.0455058	0.000244973	0.145141
1357	ZFPM2	0.136832	0.00134001	0.00841347	0.0396554
1358	LINC00552	0.137141	9.21166e-05	1
1359	FIZ1	0.137141	0.0455058	0.000244973	0.864236
1360	UTP23	0.137141	0.0658155	0.00384944	0.0303703
1361	GAS6-AS1	0.13745	9.21166e-05	1
1362	RFPL4AL1	0.13745	0.0150887	0.000244973
1363	MTBP	0.13745	0.00536686	0.0452569	0.00854764
1364	METTL24	0.137759	9.42582e-05	0.0100206
1365	RFPL4A	0.137759	0.0217918	0.000244973
1366	DDO	0.138068	9.42582e-05	0.0100206	0.545573
1367	SQLE	0.138068	0.0018356	0.00411266	0.0043737
1368	SLC22A16	0.138376	9.42582e-05	0.0436407	0.407138
1369	CYP8B1	0.138376	0.00855417	0.000253858	0.343741
1370	TNFRSF10B	0.138376	0.00234916	0.00136296	0.000521843
1371	NPPA	0.138685	9.44342e-05	0.00910694	0.668974
1372	GASK1A	0.138685	0.00855417	0.000253858
1373	GNRH1	0.138685	0.00656869	0.0499981	0.0317778
1374	KRBOX1-AS1	0.138994	0.00855417	0.000253858
1375	PPP2CB	0.138994	0.00424948	0.0307148	0.0397347
1376	RNU5E-1	0.139303	9.44342e-05	0.00910694
1377	LAPTM4B	0.139303	0.0163959	0.000258385	0.915307
1378	RAB11FIP1	0.139303	0.00433199	0.00669421	0.0341429
1379	MTHFR	0.139612	9.44342e-05	0.00910694	0.79661
1380	MATN2	0.139612	0.00646752	0.000258385	0.0843757
1381	CHRNA6	0.139612	0.0420756	0.0010071	0.0312733
1382	MFN2	0.13992	9.44342e-05	0.0131608	0.474103
1383	NRN1	0.13992	0.0303115	0.000259139	0.375987
1384	DCAF4L2	0.13992	0.00222661	0.0193065	0.0123478
1385	PLOD1	0.140229	9.44342e-05	0.00914539	0.528963
1386	ANKRD62	0.140229	0.00628344	0.000259989
1387	RPL30	0.140229	0.000827548	0.0164607	0.0228907
1388	KIAA2013	0.140538	9.44342e-05	0.0131608
1389	IMPA2	0.140538	0.0163276	0.000259989	0.901901
1390	AZIN1	0.140538	0.00241959	0.00629767	0.0246404
1391	NTRK2	0.140847	9.45235e-05	0.000796896	0.0434924
1392	TP53	0.140847	0.000629215	0.000261575	0.58189
1393	HAS2	0.140847	0.00469781	0.0463413	0.0251108
1394	LINC01229	0.141155	9.45935e-05	0.00785077
1395	FXR2	0.141155	0.0171264	0.000261575	0.0648608
1396	ADCY8	0.141155	0.00245666	0.0153375	0.0131231
1397	MAFTRR	0.141464	9.45935e-05	0.00785077
1398	RPL29P2	0.141464	0.000629215	0.000261575
1399	SLC45A4	0.141464	0.00680335	0.00147198	0.0229845
1400	SLC25A33	0.141772	9.47957e-05	0.0142516	0.988734
1401	DNAH2	0.141772	0.000629215	0.000261575	0.948912
1402	LINC02606	0.142081	9.47957e-05	0.00618173
1403	SAT2	0.142081	0.0171264	0.000261575	0.576422
1404	EEF1D	0.142081	0.0123636	0.0135082	0.0332071
1405	PRKD1	0.14239	9.60749e-05	0.0201735	0.478439
1406	WRAP53	0.14239	0.0171264	0.000261575	0.541481
1407	PUF60	0.14239	0.00195487	0.00125039	0.0182914
1408	ELAVL4	0.142698	9.67003e-05	0.0207413	0.0853884
1409	EFNB3	0.142698	0.0171264	0.000261575	0.783204
1410	DMRT3	0.142698	0.00441195	0.00798404	0.0170385
1411	OR1N2	0.143007	9.71279e-05	0.218138	0.777765
1412	LIMK1	0.143007	0.0111672	0.000267666	0.414042
1413	MLANA	0.143007	0.00381363	0.223049	0.0163073
1414	OR1J1	0.143315	9.71279e-05	0.218138	0.691938
1415	ELN	0.143315	0.0111672	0.000267666	0.543833
1416	TEK	0.143315	0.00629063	0.404366	0.00926181
1417	OR1L8	0.143624	9.71279e-05	0.0537507	0.463315
1418	FXN	0.143624	0.00678094	0.0988119	0.0170411
1419	OR1N1	0.143932	9.71279e-05	0.105412	0.564056
1420	HSPA12B	0.143932	0.00240872	0.00026862	0.695539
1421	C9orf47	0.143932	0.0266183	0.118154	0.015885
1422	OR1Q1	0.144241	9.71279e-05	0.105412	0.0813297
1423	CDC25B	0.144241	0.00170491	0.00026862	0.102504
1424	PHF2	0.144241	0.030992	0.030381	0.0185034
1425	OR1J4	0.144549	9.71279e-05	0.218138
1426	SIGLEC1	0.144549	0.00170491	0.00026862	0.608613
1427	FKTN	0.144549	0.00590171	0.0346599	0.0329473
1428	OR1J2	0.144857	9.71279e-05	0.218138	0.940071
1429	AP5S1	0.144857	0.00170491	0.00026862
1430	PALM2-AKAP2	0.144857			0.00995596
1431	TMEM207	0.145166	0.000100585	0.0446426	0.16347
1432	SPEF1	0.145166	0.00170491	0.00026862	0.34432
1433	HSDL2	0.145166	0.0034881	0.00216472	0.0164172
1434	IL1RAP	0.145474	0.000100585	0.0446426	0.08154
1435	LINC01730	0.145474	0.00170491	0.00026862
1436	GSN	0.145474	0.0345101	0.00621367	0.024439
1437	MIR3674	0.145783	0.000100824	0.000795529
1438	MAVS	0.145783	0.00170491	0.00026862	0.0432605
1439	ZBTB34	0.145783	0.0469535	0.00344572	0.00733782
1440	MIR596	0.146091	0.000100824	0.000795529
1441	CENPB	0.146091	0.00170491	0.00026862	0.276991
1442	GPR107	0.146091	0.000758031	0.0403552	0.350468
1443	ARHGEF10	0.146399	0.000100824	0.000795529	0.167369
1444	C20orf27	0.146399	0.00170491	0.00026862	0.620783
1445	ABL1	0.146399	0.000605599	0.00799424	0.0097912
1446	DLGAP2-AS1	0.146707	0.000100824	0.00130365
1447	FEV	0.146707	0.00815143	0.000271014	0.199216
1448	NTNG2	0.146707	0.000804085	0.000869531	0.0156608
1449	LOC101927752	0.147016	0.000100824	0.000795529
1450	LOC100129175	0.147016	0.00815143	0.000271014
1451	PMPCA	0.147016	0.00405683	0.0109085	0.0103992
1452	CLN8	0.147324	0.000100824	0.00902052	0.812034
1453	CDK5R2	0.147324	0.0233618	0.000271014	0.703486
1454	C9orf46	0.147324			0.0231412
1455	TREML2	0.147632	0.000100906	0.00228853	0.639602
1456	LINC00608	0.147632	0.0233618	0.000271014
1457	MLLT3	0.147632	0.000948616	0.0110456	0.0362586
1458	TREML3P	0.14794	0.000100906	0.00228853
1459	MIR375	0.14794	0.00815143	0.000271014
1460	TREM2	0.148248	0.000100906	0.00228853	0.69029
1461	LINC01494	0.148248	0.0233618	0.000271014
1462	C9orf25	0.148248			0.0246948
1463	TREML4	0.148556	0.000100906	0.00228853	0.0448342
1464	CFAP65	0.148556	0.00815143	0.000271014
1465	TREML1	0.148865	0.000100906	0.00228853	0.615696
1466	CRYBA2	0.148865	0.00815143	0.000271014	0.239384
1467	CCL19	0.148865	0.00410769	0.0305249	0.0360709
1468	NCR2	0.149173	0.000100906	0.00228853	0.0518591
1469	C1orf159	0.149173	0.0051876	0.000272616	0.316277
1470	CD72	0.149173	0.00457776	0.00495675	0.0288646
1471	TREML5P	0.149481	0.000100906	0.00228853
1472	LINC01342	0.149481	0.0051876	0.000272616
1473	PAX5	0.149481	0.000781221	0.00495781	0.0360173
1474	TREM1	0.149789	0.000100906	0.00228853	0.609036
1475	MIR200B	0.149789	0.0051876	0.000272616
1476	TMEM2	0.149789			0.0166915
1477	TRPC7-AS2	0.150097	0.00010119	0.0625381
1478	MIR200A	0.150097	0.0051876	0.000272616
1479	VTRNA2-1	0.150405	0.00010119	0.0158588
1480	LOC105378948	0.150405	0.00610276	0.000272616
1481	FAM120AOS	0.150405	0.030992	0.0327362	0.00520495
1482	SMAD5-AS1	0.150713	0.00010119	0.0417939
1483	RNF223	0.150713	0.0051876	0.000272616
1484	MRPL50	0.150713	0.00315152	0.0213169	0.0217749
1485	SMAD5	0.151021	0.00010119	0.00254459	0.505957
1486	MIR429	0.151021	0.0051876	0.000272616
1487	SLC44A5	0.151329	0.000101338	0.00531834	0.544864
1488	TTLL10	0.151329	0.0051876	0.000272616	0.159524
1489	C9orf5	0.151329			0.0113023
1490	LHX8	0.151637	0.000101338	0.00126488	0.611441
1491	TRRAP	0.151637	0.0007012	0.000273699	0.275872
1492	KIAA0368	0.151637			0.0136478
1493	DIP2C-AS1	0.151944	0.000102641	0.0099334
1494	SCARNA28	0.151944	0.00102409	0.000273699
1495	PTGR1	0.151944	0.0166649	0.0210318	0.0300753
1496	LOC101930421	0.152252	0.000102641	0.0099334
1497	LOC101927550	0.152252	0.0007012	0.000273699
1498	CDC26	0.152252	0.00386015	0.0344428	0.0316259
1499	MIR3609	0.15256	0.00102409	0.000273699
1500	POLE3	0.15256	0.0031334	0.0258285	0.0208369
1501	DDX56	0.152868	0.00010302	0.00140645	0.067816
1502	TMEM130	0.152868	0.00102409	0.000273699	0.59652
1503	NCRNA00287	0.152868			0.0259573
1504	NPC1L1	0.153176	0.00010302	0.00140645	0.97521
1505	HSPH1	0.153176	0.00974435	0.000277243	0.931478
1506	NR5A1	0.153176	0.00563931	0.01839	0.0147434
1507	NUDCD3	0.153484	0.00010302	0.00140645	0.887591
1508	TCTEX1D1	0.153484	0.0275413	0.000279635	0.196391
1509	WDR34	0.153484			0.0121039
1510	SCGN	0.153791	0.000103982	0.0197049	0.123911
1511	SGIP1	0.153791	0.0275413	0.000279635	0.0945927
1512	CCBL1	0.153791			0.0357134
1513	H2BC1	0.154099	0.000103982	0.0197049
1514	CC2D2A	0.154099	0.00187871	0.000280573
1515	ASB6	0.154099	0.00088451	0.00211154	0.0159079
1516	ADGRL3	0.154407	0.000104391	0.0093861
1517	C1QTNF7-AS1	0.154407	0.00566518	0.000280573
1518	LOC400499	0.154714	0.000104585	0.0148749
1519	C1QTNF7	0.154714	0.0186548	0.000280573	0.944217
1520	NOTCH1	0.154714	0.00997444	0.00186821	0.0152107
1521	LITAF	0.155022	0.000104585	0.0250148	0.206105
1522	VAPB	0.155022	0.0095295	0.000281467	0.967542
1523	WDR85	0.155022			0.0315414
1524	MIR4253	0.15533	0.00010489	0.0470804
1525	APCDD1L	0.15533	0.00194175	0.000281467	0.550336
1526	AKR1E2	0.15533	0.0112371	0.00873611	0.00561524
1527	EPHB2	0.155637	0.00010489	0.00921156	0.428566
1528	APCDD1L-DT	0.155637	0.00194175	0.000281467
1529	UCN3	0.155637	0.00850269	0.00996515	0.0228524
1530	PLD5	0.155945	0.000105489	0.0070247	0.237263
1531	ASIC2	0.155945	0.00231902	0.000286647
1532	DHTKD1	0.155945	0.0128439	0.048889	0.0331508
1533	MAP1LC3C	0.156253	0.000105489	0.0202984
1534	SDK1	0.156253	0.00138168	0.000287206	0.0537098
1535	LOC105375131	0.15656	0.00138168	0.000287206
1536	HNF1B	0.156868	0.000106015	0.00894881	0.94329
1537	RAPGEF5	0.156868	0.000721879	0.00028764	0.931777
1538	DGKQ	0.157175	0.00243772	0.000287886	0.674457
1539	ADO	0.157175	0.0263408	0.0302593	0.000285671
1540	SLC26A1	0.157483	0.00243772	0.000287886	0.662812
1541	ENST00000428512	0.157483			0.0126165
1542	SNX29	0.15779	0.000106199	0.00729016
1543	TMEM175	0.15779	0.00253785	0.000287886	0.373239
1544	VCL	0.15779	0.00888793	0.00412506	0.0209795
1545	LOC101927960	0.158098	0.000106418	0.0652006
1546	GAK	0.158098	0.00243772	0.000287886	0.159601
1547	ATP6V1H	0.158405	0.000106514	0.00781443	0.226635
1548	IDUA	0.158405	0.00243772	0.000287886	0.599695
1549	RGR	0.158405	0.0210267	0.00563694	0.0191136
1550	RGS20	0.158712	0.000106514	0.00781443	0.553411
1551	FGFRL1	0.158712	0.00243772	0.000287886	0.829915
1552	SNCG	0.158712	0.00717159	0.00555225	0.00874376
1553	LINC02384	0.15902	0.000106657	0.0676793
1554	ARMCX5-GPRASP2	0.15902	1	0.000288619
1555	AGAP11	0.15902	0.00239622	0.00555225	0.00663187
1556	MDM1	0.159327	0.000106657	0.0324692	0.934907
1557	NXF4	0.159327	1	0.000288619	0.283003
1558	PAPSS2	0.159327	0.0126609	0.00332023	0.017382
1559	MAP1B	0.159634	0.000106662	0.00466056	0.052443
1560	ARMCX5	0.159634	1	0.000288619	0.8665
1561	TNKS2	0.159634	0.000599689	0.0697785	0.0401779
1562	MIR4803	0.159942	0.000106662	0.00466056
1563	TMSB15A	0.159942	1	0.000288619	0.689921
1564	C10orf62	0.159942	0.00179147	0.0094261	0.00178115
1565	KLF12	0.160249	0.000107418	0.0199829	0.984055
1566	GPRASP1	0.160249	1	0.000288619	0.529752
1567	NOTCH4	0.160556	0.00551099	0.000288783	0.391452
1568	SCD	0.160556	0.0169062	0.00161427	0.0204036
1569	MIR6833	0.160864	0.0112988	0.000288783
1570	ACBD7	0.160864	0.00158765	0.00202475	0.00214981
1571	RNF5	0.161171	0.0112988	0.000288783
1572	FKBPL	0.161478	0.0112988	0.000288783	0.441261
1573	PARD3	0.161478	0.00164424	0.0143264	0.0164869
1574	BST2	0.161785	0.000107762	0.0180374	0.214632
1575	GPSM3	0.161785	0.00551099	0.000288783	0.182588
1576	PRF1	0.161785	0.00147389	0.0192957	0.0258717
1577	PLVAP	0.162092	0.000107762	0.0180374	0.142188
1578	AGER	0.162092	0.00551099	0.000288783	0.436473
1579	PIK3AP1	0.162092	0.000713076	0.0186355	0.00755034
1580	ATF6B	0.162399	0.0112988	0.000288783
1581	ARHGAP19	0.162399	0.00212709	0.00142044	0.627741
1582	SLC27A1	0.162707	0.000107762	0.00681958	0.950931
1583	PBX2	0.162707	0.00551099	0.000288783	0.278241
1584	GOT1	0.162707	0.000491274	0.00116807	0.0130706
1585	AGPAT1	0.163014	0.00551099	0.000288783	0.12014
1586	DNMBP	0.163014	0.00281356	0.00867391	0.029839
1587	MAB21L3	0.163321	0.000107773	0.00235744
1588	LOC100507547	0.163321	0.0060375	0.000288783
1589	NT5C2	0.163321	0.0079329	0.00316856	0.0410472
1590	FGFBP2	0.163628	0.000108432	0.0101628	0.653782
1591	TNXB	0.163628	0.0112988	0.000288783	0.225457
1592	XPNPEP1	0.163628	0.00866755	0.0238005	0.00171399
1593	PROM1	0.163935	0.000108432	0.0101628	0.823121
1594	PRRT1	0.163935	0.0060375	0.000288783	0.534612
1595	FGFBP1	0.164242	0.000108432	0.0101628	0.884339
1596	TSBP1-AS1	0.164242	0.00551099	0.000288783
1597	RAB11FIP2	0.164242	0.0278946	0.027386	0.0410796
1598	EIF4G3	0.164549	0.000108629	0.0269853	0.530415
1599	MIR6721	0.164549	0.0060375	0.000288783
1600	IFITM2	0.164549	0.014899	0.00373373	0.0137929
1601	ECE1-AS1	0.164856	0.000108629	0.0413478
1602	SDC1	0.164856	0.00817549	0.000290976	0.316465
1603	SLC35C1	0.164856	0.0269792	0.00128974	0.0229009
1604	ECE1	0.165163	0.000108629	0.00533557	0.561101
1605	PUM2	0.165163	0.0188991	0.000290976	0.179391
1606	OR9G1	0.165163	0.00469842	0.0268122	0.0291119
1607	MIR3142	0.16547	0.000108675	0.0095734
1608	MIR7110	0.16547	0.0449881	0.000292913
1609	OR5AK2	0.16547	0.00422139	0.759234	0.0190051
1610	ZBED8	0.165776	0.000108675	0.0095734
1611	PDIA5	0.165776	0.0153672	0.000292913	0.494228
1612	ROM1	0.165776	0.0101724	0.012791	0.0389271
1613	SLU7	0.166083	0.000108675	0.0095734	0.499901
1614	SEC22A	0.166083	0.0449881	0.000292913	0.574791
1615	DPP3	0.166083	0.0404	0.00215051	0.0423772
1616	MIR146A	0.16639	0.000108675	0.0268919
1617	DNAAF5	0.16639	0.00224737	0.000294155
1618	C11orf80	0.16639	0.00922123	0.00140222	0.00732288
1619	GET4	0.166697	0.00060786	0.000294155	0.689526
1620	PLEKHB1	0.166697	0.0118317	0.0295008	0.0148159
1621	PTTG1	0.167004	0.000108675	0.0095734	0.557826
1622	PRKAR1B	0.167004	0.00127889	0.000294155
1623	MRPL48	0.167004	0.0118317	0.00940478	0.0273367
1624	C1QTNF2	0.167311	0.000108675	0.0095734	0.610269
1625	SUN1	0.167311	0.00060786	0.000294155	0.444549
1626	MOGAT2	0.167311	0.00235609	0.0240398	0.0217521
1627	MIR3142HG	0.167617	0.000108675	0.0095734
1628	SNORD151	0.167617	0.00576192	0.000296342
1629	UVRAG	0.167617	0.00551888	0.0120849	0.0374105
1630	SLC2A9	0.167924	0.000110032	0.0057352	0.554161
1631	LINC01447	0.167924	0.0157997	0.000296342
1632	TSKU	0.167924	0.00675588	0.001108	0.0419784
1633	DRD5	0.168231	0.000110032	0.0621894	0.840266
1634	TNS3	0.168231	0.00207095	0.000296342	0.243407
1635	TMEM135	0.168231	0.000518022	0.0298013	0.0329082
1636	LINC02037	0.168537	0.000110575	0.0237381
1637	CXCL13	0.168537	0.00691136	0.000296396	0.951161
1638	MED17	0.168537	0.00726554	0.0514849	0.0229825
1639	LINC02036	0.168844	0.000110575	0.00950952
1640	CDC42	0.168844	0.000466145	0.000299017	0.616185
1641	ANKRD49	0.168844	0.00767196	0.012624	0.0120495
1642	LINC00339	0.169151	0.000466145	0.000299017
1643	C11orf1	0.169151	0.00897188	0.00608069	0.0353824
1644	DUSP29	0.169457	0.000111941	0.0133918
1645	CELA3A	0.169457	0.00179016	0.000299017	0.809768
1646	ZBTB16	0.169457	0.00343616	0.00101865	0.0331828
1647	DUSP13	0.169764	0.000111941	0.0133918	0.304227
1648	LINC01635	0.169764	0.000466145	0.000299017
1649	CD3E	0.169764	0.0270108	0.00416953	0.0311799
1650	TMEM91	0.170071	0.0409213	0.000299605	0.955537
1651	TRAPPC4	0.170071	0.0249849	0.00250455	0.0318885
1652	DMWD	0.170377	0.000112061	0.00949927	0.761996
1653	B9D2	0.170377	0.0821463	0.000299605	0.2506
1654	DMPK	0.170684	0.000112061	0.00949927	0.909313
1655	BCKDHA	0.170684	0.0409213	0.000299605
1656	ENST00000331122	0.170684			0.00502779
1657	SIX5	0.17099	0.000112061	0.00949927	0.253131
1658	CCDC97	0.17099	0.00745574	0.000299605	0.491964
1659	OR51F1	0.17099	0.000469694	0.113055	0.0430458
1660	FOXA3	0.171297	0.000112061	0.00409265	0.458863
1661	TGFB1	0.171297	0.0566328	0.000299605	0.805515
1662	OR52H1	0.171297	0.00191266	0.0191918	0.0358293
1663	RSPH6A	0.171603	0.000112061	0.00409265	0.778905
1664	HNRNPUL1	0.171603	0.00745574	0.000299605	0.658735
1665	ARFIP2	0.171603	0.00840702	0.00240112	0.0122354
1666	FBXO46	0.17191	0.000112061	0.00949927	0.430472
1667	STK32C	0.17191	0.00304507	0.000304813	0.786413
1668	GALNTL4	0.17191			0.017427
1669	SVEP1	0.172216	0.00011295	0.0274556
1670	DPYSL4	0.172216	0.00595684	0.000304813	0.737943
1671	PTH	0.172216	0.0125258	0.0352489	0.000209078
1672	TXNDC8	0.172522	0.00011295	0.200907	0.392775
1673	LRRC27	0.172522	0.00304507	0.000304813	0.657462
1674	COPB1	0.172522	0.0194922	0.0266441	0.0309676
1675	TLR5	0.172829	0.000113759	0.0145736	0.864186
1676	LINC01214	0.172829	0.0102228	0.000309782
1677	SPTY2D1	0.172829	0.0279006	0.0150127	0.0322195
1678	ERBB4	0.173135	0.000114384	0.00613314	0.825893
1679	UBE2L6	0.173135	0.00298393	0.0022564	0.027755
1680	LOC101927131	0.173441	0.000114392	0.0560561
1681	RNF217	0.173441	0.00155152	0.00031399	0.148544
1682	YPEL4	0.173441	0.00298393	0.00207436	0.0211383
1683	LOC105371083	0.173748	0.000114392	0.0148749
1684	TPD52L1	0.173748	0.00679867	0.00031399	0.141748
1685	DKFZP434K028	0.173748			0.00509111
1686	NUP50	0.174054	0.000115333	0.00257175	0.153873
1687	AASDH	0.174054	0.00957228	0.000317766	0.336363
1688	UBXN1	0.174054	0.0289706	0.00982435	0.0334754
1689	UPK3A	0.17436	0.000115333	0.00257175	0.17288
1690	CRACD	0.17436	0.00160121	0.000317766
1691	GPHA2	0.17436	0.0265822	0.00200231	0.00772074
1692	NUP50-DT	0.174667	0.000115333	0.00257175
1693	H19	0.174667	0.0153812	0.000318704
1694	FAU	0.174667	0.0182345	0.00145361	0.0170364
1695	MIR1249	0.174973	0.000115333	0.00257175
1696	LINC01219	0.174973	0.0153812	0.000318704
1697	FAM118A	0.175279	0.000115333	0.00257175	0.63605
1698	MRPL23	0.175279	0.0153812	0.000318704	0.761447
1699	CWC15	0.175279	0.000511549	0.0167811	0.0382655
1700	KIAA0930	0.175585	0.000115333	0.00257175
1701	MIR675	0.175585	0.0153812	0.000318704
1702	TMPRSS5	0.175585	0.00231431	0.00271095	0.0361009
1703	LOC105373064	0.175891	0.000115333	0.00257175
1704	MRPL23-AS1	0.175891	0.0153812	0.000318704
1705	USP28	0.175891	0.00159564	0.00271095	0.0110158
1706	LINC02418	0.176197	0.00531605	0.000319452
1707	APOA4	0.176197	0.00856311	0.0244706	0.0428967
1708	UBR5	0.176504	0.0001161	0.0206877	0.110496
1709	LINC02419	0.176504	0.022648	0.000319452
1710	CD3D	0.176504	0.0238923	0.00716419	0.0104832
1711	LOC105375683	0.17681	0.0001161	0.0206877
1712	FOXJ3	0.17681	0.0241852	0.000325679	0.685566
1713	OR6T1	0.17681	0.00340505	0.0251334	0.0106442
1714	CENPBD1P1	0.177116	0.000116498	0.0108191
1715	GUCA2B	0.177116	0.0394658	0.000325679	0.756711
1716	C12orf57	0.177116	0.00548743	0.00338665	0.0140559
1717	TRIM28	0.177422	0.000116498	0.0108191	0.759721
1718	GUCA2A	0.177422	0.0394658	0.000325679	0.430468
1719	CLSTN3	0.177422	0.0290631	0.0173945	0.00672921
1720	ZBTB45	0.177728	0.000116498	0.0108191	0.644846
1721	LOC100288123	0.177728	0.0173505	0.000326482
1722	CCDC91	0.177728	0.00684679	0.0261818	0.0261737
1723	ZNF132	0.178034	0.000116498	0.0108191	0.350588
1724	ONECUT3	0.178034	0.0173505	0.000326482
1725	FAM113B	0.178034			0.0102431
1726	SLC27A5	0.17834	0.000116498	0.0108191	0.392679
1727	ATP8B3	0.17834	0.0173505	0.000326482	0.896876
1728	PRPF40B	0.17834	0.00489518	0.00539274	0.0296103
1729	MIR6807	0.178646	0.000116498	0.0108191
1730	MIR1909	0.178646	0.0173505	0.000326482
1731	GPD1	0.178646	0.00521668	0.0265615	0.0129901
1732	MZF1-AS1	0.178952	0.000116498	0.0108191
1733	REXO1	0.178952	0.0173505	0.000326482	0.477389
1734	AMHR2	0.178952	0.0251085	0.0116736	0.0199073
1735	ZNF446	0.179258	0.000116498	0.0108191	0.801928
1736	FUT3	0.179258	0.000976812	0.000330761	0.269936
1737	ORMDL2	0.179258	0.0776576	0.00290033	0.00629305
1738	ZNF324	0.179564	0.000116498	0.0108191	0.812143
1739	FUT5	0.179564	0.000976812	0.000330761	0.778919
1740	KCNMB4	0.179564	0.0323914	0.00516861	0.00308043
1741	TBC1D23	0.179869	0.000117869	0.0171298	0.187241
1742	LOC101928844	0.179869	0.00127506	0.000330761
1743	APAF1	0.179869	0.00720087	0.0195865	0.0424875
1744	NIT2	0.180175	0.000117869	0.0171298	0.953317
1745	PRR22	0.180175	0.00127506	0.000330761	0.929087
1746	BTBD11	0.180175	0.00192106	0.0127674	0.00466889
1747	CUBN	0.180481	0.000118799	0.0160118	0.168754
1748	NRTN	0.180481	0.00331236	0.000330761	0.40846
1749	ANKRD13A	0.180481	0.00531918	0.00579119	0.0386684
1750	GBP4	0.180787	0.000119461	0.085842	0.965153
1751	VMAC	0.180787	0.0010808	0.000330761
1752	ATP2A2	0.180787	0.0052949	0.027566	0.0342836
1753	SLC8A3	0.181093	0.000120699	0.000836097	0.616547
1754	FUT6	0.181093	0.0010808	0.000330761	0.566453
1755	TCTN1	0.181093	0.00858393	0.0142392	0.0342731
1756	SMOC1	0.181398	0.000120699	0.00657444	0.998156
1757	CAPS	0.181398	0.0010808	0.000330761	0.612517
1758	ARL6IP4	0.181398	0.00965489	0.00691971	0.0316064
1759	TRIO	0.181704	0.000120857	0.00874799	0.944683
1760	DUS3L	0.181704	0.0010808	0.000330761	0.961139
1761	DDX55	0.181704	0.0101953	0.00228636	0.0332451
1762	SNORD170	0.18201	0.000120857	0.00874799
1763	DUSP9	0.18201	1	0.000331392	0.550683
1764	BRI3BP	0.18201	0.00856279	0.00585512	0.031001
1765	CHL1	0.182316	0.000120875	0.0201795	0.918528
1766	PNCK	0.182316	1	0.000331392	0.525808
1767	EP400NL	0.182316			0.040663
1768	CHL1-AS1	0.182621	0.000120875	0.194235
1769	SLC6A8	0.182621	1	0.000331392	0.544747
1770	DCP1B	0.182621	0.00197442	0.00412949	0.0353739
1771	CADM2	0.182927	0.000121421	0.0236307	0.191309
1772	CCNQ	0.182927	1	0.000331392
1773	CD163L1	0.182927	0.0145013	0.147598	0.00684545
1774	HAPLN3	0.183233	0.00012169	0.0267141	0.59744
1775	ABCD1	0.183233	1	0.000331392	0.334573
1776	FLJ46363	0.183233			0.00666083
1777	MFGE8	0.183538	0.00012169	0.0267141	0.965637
1778	PRR20G	0.183538	0.0327875	0.000332274
1779	ADAMTS20	0.183538	0.00224587	0.022987	0.0181074
1780	CENPV	0.183844	0.000122264	0.00481015	0.682749
1781	LINC02016	0.183844	0.0327875	0.000332274
1782	CCNT1	0.183844	0.00928657	0.00165775	0.0387008
1783	MCTP2	0.184149	0.00012242	0.0647479	0.0986598
1784	VWF	0.184149	0.00113064	0.000332354	0.463658
1785	NCKAP5L	0.184149	0.00488016	0.00375809	0.00129473
1786	LINC01581	0.184455	0.00012242	0.188195
1787	CD9	0.184455	0.00230715	0.000332354	0.366309
1788	GALNT6	0.184455	0.0133608	0.00202967	0.0195212
1789	EPCAM	0.18476	0.000122524	0.0321309	0.266681
1790	EIF5A2	0.18476	0.0183697	0.000337301	0.756497
1791	KRT4	0.18476	0.0243958	0.00502654	0.0287438
1792	MIR559	0.185066	0.000122524	0.0321309
1793	RPL22L1	0.185066	0.0183697	0.000337301
1794	ITGA7	0.185066	0.00548997	0.00290033	0.00850897
1795	UBTD1	0.185371	0.000123917	0.00338491	0.902232
1796	ANKRD52	0.185371	0.000353076	0.00954718	0.0228151
1797	FRAT2	0.185677	0.000123917	0.00338491	0.910652
1798	SDR9C7	0.185677	0.00150753	0.00182101	0.0262641
1799	ZDHHC16	0.185982	0.000123917	0.00338491	0.488707
1800	FLAD1	0.185982	0.0394421	0.000346521	0.41778
1801	AGAP2	0.185982	0.00280699	0.0248225	0.0296278
1802	LOC644215	0.186288	0.000123917	0.00338491
1803	ZBTB7B	0.186288	0.0151217	0.000346521	0.368578
1804	TMCC3	0.186288	0.00200743	0.0612835	0.0053015
1805	MMS19	0.186593	0.000123917	0.00338491	0.720292
1806	PYGO2	0.186593	0.0151217	0.000346521	0.103191
1807	RRP12	0.186898	0.000123917	0.00338491	0.445012
1808	SHC1	0.186898	0.0151217	0.000346521	0.995354
1809	LTA4H	0.186898	0.00971006	0.0824199	0.0246894
1810	EXOSC1	0.187204	0.000123917	0.00338491	0.243713
1811	ADAM15	0.187204	0.0151217	0.000346521	0.265645
1812	CAMKK2	0.187204	0.0201703	0.009148	0.00424251
1813	PGAM1	0.187509	0.000123917	0.00338491
1814	KCNN3	0.187509	0.00664981	0.000346521	0.553954
1815	CDK8	0.187509	0.000417727	0.00719289	0.00212525
1816	BCL11B	0.187814	0.000125671	0.01975	0.324423
1817	LENEP	0.187814	0.0394421	0.000346521	0.137666
1818	EEF1DP3	0.187814	0.0107698	0.0221214	0.0336146
1819	LOC101927488	0.18812	0.000126772	0.00161252
1820	DCST1	0.18812	0.0151217	0.000346521	0.731887
1821	TNFSF11	0.18812	0.0230316	0.0989283	0.0232656
1822	GRAMD2B	0.188425	0.000126772	0.00161252
1823	PBXIP1	0.188425	0.0151217	0.000346521	0.174176
1824	TUBA3C	0.188425	0.011614	0.0264149	0.0227465
1825	AP1S3	0.18873	0.000127042	0.00737128	0.132865
1826	EFNA3	0.18873	0.013114	0.000346521	0.473206
1827	STOML3	0.18873	0.00277866	0.00556964	0.0238095
1828	SERHL2	0.189035	0.000127751	0.0619666	0.0878499
1829	CKS1B	0.189035	0.0447818	0.000346521
1830	KBTBD7	0.189035	0.0391632	0.0118711	0.0272034
1831	RBPJ	0.18934	0.00012832	0.0255232	0.560368
1832	PMVK	0.18934	0.0151217	0.000346521	0.109801
1833	C13orf18	0.18934			0.0270491
1834	MAP3K7	0.189646	0.000128465	0.0309729	0.100577
1835	EFNA4	0.189646	0.0151217	0.000346521	0.782478
1836	NEK5	0.189646	0.0124934	0.00572182	0.0259659
1837	ENPP6	0.189951	0.000128945	0.00481869	0.559395
1838	MIR4258	0.189951	0.0447818	0.000346521
1839	PCDH20	0.189951	0.00454283	0.0288468	0.00433122
1840	PGAP2	0.190256	0.000129163	0.0333607	0.974195
1841	LOC101928120	0.190256	0.0447818	0.000346521
1842	KCTD12	0.190256	0.00233193	0.0227915	0.0206696
1843	ZNF93	0.190561	0.000129514	0.0623007	0.805209
1844	MIR4487	0.190561	0.00573626	0.000350545
1845	SLITRK1	0.190561	0.00486626	0.0105067	0.00340691
1846	TP53I11	0.190866	0.000129657	0.0151433	0.583996
1847	MADD-AS1	0.190866	0.00573626	0.000350545
1848	LOC100286906	0.191171	0.00013114	0.00920466
1849	SLC39A13	0.191171	0.00573626	0.000350545	0.441732
1850	BCL2L2	0.191171	0.00135413	0.0116562	0.0199315
1851	BLACE	0.191476	0.00013114	0.000836029
1852	MYBPC3	0.191476	0.00573626	0.000350545	0.690592
1853	FITM1	0.191476	0.00667708	0.00924909	0.0383484
1854	EN2	0.191781	0.00013114	0.000836029	0.386221
1855	SPI1	0.191781	0.00573626	0.000350545	0.850827
1856	PTGDR	0.191781	0.00115654	0.00615616	0.0174109
1857	MIR4464	0.192086	0.000131762	0.0375845
1858	LINC00367	0.192086	0.0012989	0.000355861
1859	STYX	0.192086	0.00643024	0.0300024	0.0131507
1860	BACH2	0.192391	0.000131762	0.0354391	0.293005
1861	XPO4	0.192391	0.000523072	0.000355861	0.0446189
1862	SOCS4	0.192391	0.0330239	0.081496	0.0117337
1863	NDUFC2-KCTD14	0.192696	0.000132456	0.00841981
1864	TBC1D32	0.192696	0.0295281	0.000358171
1865	PELI2	0.192696	0.00149351	0.0154009	0.0109431
1866	INTS4	0.193001	0.000132456	0.00841981	0.520317
1867	GJA1	0.193001	0.00260595	0.000358171	0.155955
1868	KIAA0247	0.193001			0.0227347
1869	THRSP	0.193306	0.000132456	0.00841981	0.192658
1870	GPC3	0.193306	1	0.000359261	0.161781
1871	BDKRB1	0.193306	0.000684612	0.0271444	0.01893
1872	KCTD14	0.193611	0.000132456	0.00841981	0.846723
1873	LOC102723704	0.193611	0.00634266	0.000361623
1874	TRPC2	0.193916	0.000132756	0.011693
1875	UBE2D3-AS1	0.193916	0.00634266	0.000361623
1876	PLD4	0.193916	0.0108785	0.000826627	0.0402424
1877	LOC115995503	0.19422	0.000132756	0.011693
1878	CISD2	0.19422	0.00634266	0.000361623	0.591103
1879	SLC7A8	0.19422	0.00225682	0.0141187	0.0346925
1880	LOC101927708	0.194525	0.000132756	0.011693
1881	MANBA	0.194525	0.00634266	0.000361623	0.352253
1882	ADCY4	0.194525	0.00720113	0.00848636	0.000377007
1883	TMEM72-AS1	0.19483	0.000133159	0.00350076
1884	UBE2D3	0.19483	0.00634266	0.000361623	0.104275
1885	HECTD1	0.19483	0.00366962	0.0168768	0.0311621
1886	TMEM72	0.195135	0.000133159	0.00350076
1887	MIR9986	0.195135	0.0089129	0.000361686
1888	SOS2	0.195135	0.0112266	0.00419119	0.0157742
1889	RASSF4	0.195439	0.000133159	0.00350076	0.193041
1890	GPR39	0.195439	0.00210081	0.000361686	0.247999
1891	DDHD1	0.195439	0.0112524	0.0132666	0.0281125
1892	ZNF22	0.195744	0.000133159	0.00350076	0.130357
1893	PPP1R1A	0.195744	0.00294368	0.000362557	0.408923
1894	DCAF5	0.195744	0.00127818	0.00331224	0.0180438
1895	GATA3-AS1	0.196049	0.000134032	0.00115608
1896	PDE1B	0.196049	0.000817581	0.000362557	0.6015
1897	C14orf162	0.196049			0.0296981
1898	GATA3	0.196354	0.000134032	0.00115608	0.930049
1899	GLYCAM1	0.196354	0.0190787	0.000362557
1900	C14orf145	0.196354			0.420378
1901	TAF3	0.196658	0.000134032	0.00115608
1902	HIPK1	0.196658	0.00104359	0.00036442	0.896873
1903	GALC	0.196658	0.0148475	0.0391399	0.0212082
1904	EDIL3	0.196963	0.000134787	0.00308178	0.346569
1905	OLFML3	0.196963	0.00725829	0.00036442	0.454362
1906	MIR3942	0.197268	0.000134881	0.434839
1907	HIPK1-AS1	0.197268	0.00906802	0.00036442
1908	FAN1	0.197268	0.020886	0.0162465	0.0296752
1909	DPH6	0.197572	0.000134881	0.00805651
1910	AP4B1	0.197572	0.00203981	0.00036442	0.844023
1911	KLF13	0.197572	0.0262532	0.00833545	0.00274847
1912	LINC01582	0.197877	0.000134989	0.127797
1913	LRMDA	0.197877	0.00138952	0.000366019
1914	TMCO5A	0.197877	0.0334815	0.245374	0.0384204
1915	C22orf24	0.198181	0.000135301	0.00431587	0.144932
1916	SOX3	0.198181	1	0.00036672	0.0884633
1917	ZSCAN2	0.198181	0.00397708	0.00884098	0.016819
1918	LINC02558	0.198486	0.000135301	0.00431587
1919	KCNA2	0.198486	0.0484319	0.000367389	0.447673
1920	NCRNA00052	0.198486			0.0195801
1921	SLC5A1	0.19879	0.000135301	0.00431587	0.341921
1922	KCNA10	0.19879	0.00401951	0.000367389	0.635339
1923	HERC2	0.19879	0.00210822	0.0213513	0.042345
1924	YWHAH	0.199095	0.000135301	0.0723308	0.511508
1925	TIMM23B	0.199095	0.0253942	0.000368686
1926	SLC12A6	0.199095	0.015255	0.0274758	0.0315908
1927	LINC00903	0.199399	0.00013589	0.0453142
1928	RHOV	0.199399	0.00720653	0.00323704	0.0297608
1929	HSPA4	0.199704	0.000135968	0.0125186	0.587749
1930	NCOA4	0.199704	0.0253942	0.000368686	0.794817
1931	RPAP1	0.199704	0.00784427	0.00477368	0.0229772
1932	RBMXL1	0.200008	0.000136183	0.0257371
1933	AGAP7P	0.200008	0.0253942	0.000368686
1934	MYO5C	0.200008	0.0248117	0.00654812	0.0423167
1935	KYAT3	0.200312	0.000136183	0.0257371
1936	TIMM23B-AGAP6	0.200312	0.0253942	0.000368686
1937	CELF2	0.200617	0.000136717	0.00490929	0.754069
1938	FGF22	0.200617	0.0543143	0.000370625	0.609688
1939	DAPK2	0.200617	0.00244206	0.00634455	0.00891073
1940	LINC00710	0.200921	0.000136717	0.0421051
1941	POLRMT	0.200921	0.00274459	0.000370625	0.553626
1942	RBPMS2	0.200921	0.0213821	0.023194	0.0208554
1943	LINC00845	0.201225	0.000137013	0.0138959
1944	FSTL3	0.201225	0.00274459	0.000370625	0.795222
1945	DPP8	0.201225	0.0209298	0.0159036	0.0324589
1946	RHOBTB1	0.20153	0.000137013	0.0138959	0.148667
1947	PALM	0.20153	0.00274459	0.000370625	0.488505
1948	CIB2	0.20153	0.0150166	0.0247307	0.0423201
1949	TLL1	0.201834	0.000138011	0.00146776	0.103047
1950	HCN2	0.201834	0.00260015	0.000370625	0.571434
1951	CHSY1	0.201834	0.00113606	0.00347888	0.0153221
1952	LINC00620	0.202138	0.000138999	0.0445572
1953	RNF126	0.202138	0.00274459	0.000370625	0.423563
1954	MPG	0.202138	0.0173992	0.00190546	0.0107595
1955	UGT2A3	0.202443	0.000141069	0.0349939	0.431893
1956	ATIC	0.202443	0.0142559	0.000370943	0.756435
1957	DNASE1L2	0.202443	0.0205316	0.00735683	0.0400545
1958	UGT2B7	0.202747	0.000141069	0.0349939	0.678953
1959	PDPK1	0.202747	0.00597836	0.0133242	0.0060433
1960	UGT2B10	0.203051	0.000141069	0.282306	0.795652
1961	C16orf72	0.203051	0.00660763	0.0346049	0.0143038
1962	KCNS2	0.203355	0.000141333	0.0588308	0.363202
1963	TMEM159	0.203355	0.021491	0.0449636	0.0084853
1964	NIPAL2	0.203659	0.000141333	0.0478854	0.998473
1965	LOC641298	0.203659			0.0333451
1966	CHEK2	0.203963	0.000141507	0.00926755	0.914839
1967	AQP8	0.203963	0.00868112	0.00368834	0.0166506
1968	HSCB	0.204267	0.000141507	0.00926755	0.368744
1969	PTPRN2	0.204267	0.00188002	0.00037151	0.193905
1970	MMAA	0.204572	0.000141523	0.0405584	0.678881
1971	MIR153-2	0.204572	0.00754315	0.00037151
1972	PHKB	0.204572	0.00333209	0.0648183	0.0319803
1973	SMAD1	0.204876	0.000141523	0.0250138	0.298132
1974	HERPUD1	0.204876	0.0166481	0.022307	0.0294814
1975	SMAD1-AS1	0.20518	0.000141523	0.0250138
1976	ZNF571	0.20518	0.0225745	0.000380294	0.405281
1977	TEPP	0.20518	0.0145047	0.00373245	0.0068875
1978	SMAD1-AS2	0.205484	0.000141523	0.0250138
1979	ZFP30	0.205484	0.0225745	0.000380294	0.241678
1980	FAM65A	0.205484			0.00037572
1981	COL25A1	0.205788	0.000142253	0.0203016	0.297739
1982	ZNF781	0.205788	0.00740409	0.000380294	0.749582
1983	THAP11	0.205788	0.00367558	0.0044229	0.0291602
1984	FKBP1A-SDCBP2	0.206092	0.000142271	0.0179317
1985	TMEM255A	0.206092	1	0.000380314
1986	NRN1L	0.206092	0.00367558	0.00110533	0.00634727
1987	SDCBP2	0.206396	0.000142271	0.0179317	0.794993
1988	NKAPP1	0.206396	1	0.000380314	0.142077
1989	CMIP	0.206396	0.000848817	0.00709599	0.0229571
1990	MIR6869	0.2067	0.000142271	0.0183038
1991	ZBTB33	0.2067	1	0.000380314	0.102183
1992	PLCG2	0.2067	0.00109913	0.0236843	0.00737633
1993	FKBP1A	0.207003	0.000142271	0.0183038	0.838493
1994	DNALI1	0.207003	0.00267228	0.000380359	0.655863
1995	CRISPLD2	0.207003	0.00512843	0.00155668	0.025564
1996	NSFL1C	0.207307	0.000142271	0.0166217	0.0909276
1997	MIR5581	0.207307	0.00267228	0.000380359
1998	FOXC2	0.207307	0.0237761	0.00513186	0.0070021
[truncated: 1,538 more rows]

## Sheet: Table S3 MI prevalent
Table S3 Full list of genes from the rank sum based analyses for prevalent myocardial infarction
Rank	Gene name	Trans-omic score	Genomics	Epigenomics	Transcriptomics
1	LAT	3.83087e-05	1.15815e-10	3.65078e-05	0.0158365
2	C1orf131	8.9222e-05	3.95529e-09	0.00735602	0.000659049
3	FYTTD1	0.000109268	2.74648e-05	4.1969e-05	0.0136134
4	PPFIBP1	0.000287874	7.20816e-07	2.69105e-06	0.0859076
5	AKAP8	0.000318719	6.04232e-11	0.00423347	0.0405208
6	MDC1-AS1	0.000318719	5.2709e-05	3.61933e-14
7	PINK1	0.000318719	0.0038377	0.000353661	0.010769
8	BRD4	0.000637416	6.04232e-11	0.000699161	0.465968
9	TUBB	0.000637416	5.2709e-05	3.61933e-14	0.824182
10	C1orf128	0.000637416			0.00488901
11	LOC101927727	0.000729564	2.55112e-06	5.87554e-06
12	NXN	0.000741017	2.55112e-06	5.87554e-06	0.282285
13	ACSL6	0.00086043	0.00572828	8.47622e-06	0.000712238
14	LRRC7	0.000879105	3.02821e-06	0.00307688	0.00661692
15	MIR1470	0.000956091	6.04232e-11	0.00423347
16	HCG20	0.000956091	5.2709e-05	3.61933e-14
17	GRHL3	0.000956091	0.00963176	0.0159639	0.00109799
18	CHRND	0.00117587	4.21279e-06	1.00786e-08	0.0642468
19	ECEL1P2	0.00118311	4.21279e-06	1.00786e-08	0.754821
20	PRSS56	0.00119038	4.21279e-06	1.00786e-08
21	ALPI	0.00119766	4.21279e-06	1.00786e-08	0.695741
22	AKAP8L	0.00127474	6.04232e-11	0.00423347	0.42673
23	IER3	0.00127474	0.00202319	3.61933e-14	0.123163
24	RHD	0.00127474	0.00210849	3.39653e-05	0.00594037
25	ARHGAP26	0.00142648	5.03888e-06	0.00116682	0.00688855
26	ATP2A1-AS1	0.00159337	1.15815e-10	3.65078e-05
27	NRM	0.00159337	5.2709e-05	3.61933e-14	0.242476
28	MAN1C1	0.00159337	0.00289269	0.00245817	0.0160111
29	KCNMA1	0.00178008	8.28822e-07	1.46482e-05	0.11553
30	KCNMA1-AS2	0.00178898	8.28822e-07	1.46482e-05
31	TSPAN5	0.00185183	0.0114333	1.54803e-05	0.00376802
32	NFATC2IP	0.00191198	1.15815e-10	3.65078e-05	0.852847
33	MDC1	0.00191198	5.2709e-05	3.61933e-14	0.248616
34	SH3BGRL3	0.00191198	0.0157372	0.000147464	0.00202228
35	HPS3	0.00204683	6.26486e-06	0.0287701	0.0201078
36	ARNTL2-AS1	0.00222166	6.68913e-06	2.69105e-06
37	SPNS1	0.00223056	1.15815e-10	3.65078e-05	0.342778
38	PPP1R18	0.00223056	5.2709e-05	3.61933e-14
39	KHDRBS1	0.00223056	0.0245309	0.00641501	0.00872807
40	ZMYND19	0.00225149	2.95801e-06	0.00616476	0.00261114
41	CLASP1	0.00226147	0.000498633	1.94269e-05	0.00800407
42	PIP4K2A	0.00245536	2.34866e-06	0.00514134	0.0052455
43	FLOT1	0.00254912	5.2709e-05	3.61933e-14	0.0410833
44	S100PBP	0.00254912	0.000794383	0.0150452	0.00232283
45	PPP2R5B	0.00272248	0.000327894	1.32182e-05	0.00451244
46	HMBS	0.00281083	0.013899	1.82277e-05	0.000108001
47	ST14	0.00285553	0.00920673	1.0133e-05	0.00817664
48	RRN3P2	0.00286766	1.15815e-10	0.00699586
49	IER3-AS1	0.00286766	5.2709e-05	3.61933e-14
50	NASP	0.00286766	0.00164814	0.000386971	0.0131768
51	IGF2	0.00300321	0.00057558	2.49007e-05	0.00246273
52	PGAP1	0.00303781	0.0473754	2.64704e-05	0.0129043
53	MEN1	0.00304939	0.000327894	1.32182e-05	0.0124453
54	CD19	0.00318618	1.15815e-10	3.65078e-05	0.947933
55	DHX16	0.00318618	5.2709e-05	3.61933e-14	0.0340319
56	RNF11	0.00318618	0.000802141	0.00370253	0.0071349
57	MIR4517	0.00350467	1.15815e-10	3.65078e-05
58	SLC9A3-AS1	0.00350467	0.000523933	6.9722e-14
59	DNAJC6	0.00350467	0.006092	0.0163307	0.00400599
60	GABRA6	0.00351785	1.12367e-05	0.149466	0.000361306
61	NFE2	0.00355525	0.0078196	9.47553e-06	0.000553036
62	PHLDA1	0.00361802	4.64697e-06	0.000129997	0.0119712
63	IFRD2	0.00379666	0.0408905	3.06775e-05	0.146866
64	RABEP2	0.00382314	1.15815e-10	3.65078e-05	0.71738
65	AHRR	0.00382314	0.000523933	6.9722e-14	0.265692
66	LEPR	0.00382314	0.006092	0.0406383	0.0163166
67	RDH12	0.00407256	4.79539e-06	0.0361029	0.0182696
68	C19orf12	0.00414159	1.32821e-10	0.0112387	0.145149
69	PDCD6-AHRR	0.00414159	0.000523933	6.9722e-14
70	PDE4B	0.00414159	0.00482035	0.00920006	0.00684543
71	VTI1B	0.0043029	4.79539e-06	0.0361029	0.00441854
72	ATL2	0.0044413	1.4013e-05	0.00394588	0.00343597
73	CCNE1	0.00446002	1.32821e-10	0.0112387	0.501739
74	HRAT5	0.00446002	0.001073	6.9722e-14
75	SGIP1	0.00446002	0.00219024	0.0120775	0.00445591
76	TPM1	0.00448325	1.69227e-06	0.0118387	0.0174943
77	ATP2A1	0.00449727	1.80475e-10	3.65078e-05	0.691083
78	MIR4721	0.00455358	1.80475e-10	3.65078e-05
79	TUFM	0.00458186	1.80475e-10	3.65078e-05	0.767548
80	EXOC3	0.00477842	0.000523933	6.9722e-14	0.263481
81	TBC1D24	0.00481124	1.08174e-08	0.000252241	0.00104681
82	BRF2	0.00497214	0.0188964	3.93936e-05	0.00751755
83	AXIN1	0.00500167	0.0105678	1.56482e-05	0.0154844
84	RAB11FIP1	0.00500167	0.0188964	3.93936e-05	0.00306958
85	GPR15	0.0050968	0.000199633	8.46033e-11	0.0229711
86	TMEM56	0.0050968			0.00250369
87	CDIPT	0.00512067	4.5371e-07	0.00757867	0.000254424
88	PRDX5	0.00518068	1.55661e-05	0.0052004	0.000669361
89	TTC25	0.00534748	0.0032873	3.96373e-05	4.47e-05
90	CLDND1	0.00541516	0.00366668	8.46033e-11	0.0943048
91	STXBP3	0.00541516	0.0280153	0.0029626	0.016052
92	IQSEC1	0.00542416	1.61633e-05	9.14248e-06	0.248599
93	DOCK5	0.00542416	0.00223371	4.1191e-05	0.00730892
94	CEP131	0.00561038	1.38308e-06	4.26865e-05
95	NDUFAF8	0.00562604	1.38308e-06	4.26865e-05
96	AATK	0.00564172	1.38308e-06	4.26865e-05
97	LOC105371925	0.00565742	1.38308e-06	4.26865e-05
98	SLC38A10	0.00570465	1.67854e-05	4.26865e-05	0.0934274
99	TEPSIN	0.00572044	1.67854e-05	4.26865e-05
100	SEPTIN11	0.0057335	3.05786e-10	0.0115332
101	OR5K2	0.0057335	0.000199633	8.46033e-11	0.0766022
102	RAP1A	0.0057335	0.00131899	0.00590543	0.0181446
103	TMEM14B	0.00576792	0.00108133	4.36797e-05	0.00868944
104	UBQLN1	0.0058156	0.0079452	4.43156e-05	0.012509
105	UBE2O	0.00591154	0.000467766	1.19851e-05	0.000863951
106	GPR146	0.00592761	0.054782	4.45824e-05	0.00139468
107	ATXN2L	0.00605181	3.29583e-10	0.00496922	0.569772
108	F2RL3	0.00605181	0.059402	1.48756e-09	0.72757
109	VANGL1	0.00605181	0.00985099	0.00316309	0.330036
110	SF3A2	0.00617114	0.0179994	5.27968e-06	0.0130858
111	OAZ1	0.00618755	0.0179994	5.27968e-06	0.000683511
112	TRAPPC5	0.0062369	0.00263513	4.46188e-05	0.00555389
113	RAD23A	0.00633618	0.00099733	2.81108e-05	0.00250227
114	NFIX	0.0063528	7.3762e-05	2.81108e-05	0.00993816
115	SH2B1	0.0063701	3.29583e-10	0.000629285	0.451695
116	SIN3B	0.0063701	0.0384974	1.48756e-09	0.445711
117	FAM46C	0.0063701			0.00807219
118	CD79A	0.00645297	0.00733283	1.43441e-05	0.00294807
119	NDUFA3	0.00658773	1.13668e-05	0.00269762	0.00682484
120	URI1	0.00668837	5.47306e-10	0.00804324
121	CPAMD8	0.00668837	0.00304205	1.48756e-09	0.194587
122	VPS45	0.00668837	0.00213183	0.00691368	0.00905694
123	CDKN2D	0.00680963	8.69696e-06	0.00697635	0.0166787
124	GJD3	0.0069306	1.64392e-05	5.23965e-05	0.101787
125	RARA	0.00694797	1.64392e-05	5.23965e-05	0.628272
126	ZNF681	0.00698277	6.16301e-06	0.00433034	0.0104785
127	IGFBP4	0.00698277	1.64392e-05	5.23965e-05	0.0252332
128	RARA-AS1	0.0070002	1.64392e-05	5.23965e-05
129	NPIPB8	0.00700661	1.91567e-09	0.0225476
130	RBM22	0.00700661	0.00318667	1.56865e-09	0.0363816
131	PRPF3	0.00700661	0.0574384	0.00556311	0.00362853
132	ZNF160	0.00722875	6.26185e-06	0.0208663	0.00165371
133	ABI3	0.00722875	0.000764253	5.36675e-05	0.0182573
134	MIR6862-1	0.00732484	1.91567e-09	0.187647
135	SMIM3	0.00732484	0.00318667	1.56865e-09
136	BNIPL	0.00732484	0.0328342	0.0061453	0.0072518
137	MYL4	0.00742495	0.00195743	5.42925e-05	0.00192991
138	CDC27	0.00746089	0.00195743	5.42925e-05	0.000923406
139	RBM38	0.0074789	0.00149046	5.39341e-05	0.000130923
140	NUPR1	0.00764304	1.91567e-09	0.000875168	0.193685
141	IRGM	0.00764304	0.0119039	1.56865e-09
142	SPRR4	0.00764304	0.0505512	0.0217007	0.0166598
143	SLC35C2	0.00767837	0.00321228	1.5712e-06	0.0200647
144	CD79B	0.00771491	0.000122719	5.64633e-05	0.00171881
145	UBE2G2	0.00786194	1.32947e-07	0.0119172	0.0183677
146	EIF3C	0.00796122	1.91567e-09	0.000875168
147	DCTN4	0.00796122	0.00318667	1.56865e-09	0.689013
148	RAG1AP1	0.00796122			0.0125718
149	TTC38	0.00801032	0.00407706	2.60221e-05	0.00403207
150	ATG16L1	0.00817887	0.017503	5.80444e-05	0.0101969
151	EIF3CL	0.00827937	1.91567e-09	0.000875168
152	CUEDC2	0.00827937	0.0178883	6.5423e-09	0.97016
153	DCAF6	0.00827937	0.00118975	0.000102602	0.019373
154	PTPRN2	0.00834914	3.38577e-06	6.05074e-05	0.239696
155	MIR6862-2	0.0085975	1.91567e-09	0.187647
156	PSD	0.0085975	0.0178883	6.5423e-09	0.539087
157	ZBTB37	0.0085975	0.0085243	0.00116382	0.00113526
158	CMTM1	0.00861742	2.38607e-05	0.000530369	0.00268885
159	NAA10	0.00873366	1	2.48622e-05	0.0122163
160	SULT1A2	0.00891561	1.91567e-09	0.0225476	0.303285
161	MFSD13A	0.00891561	0.0178883	6.5423e-09
162	RALGPS2	0.00891561	0.00137274	0.0209241	0.0104057
163	SCMH1	0.00922621	0.00154537	6.47582e-05	0.0158425
164	SULT1A1	0.0092337	1.91567e-09	0.0225476	0.807954
165	SUFU	0.0092337	0.0178883	6.5423e-09	0.292071
166	C1orf125	0.0092337			0.0156494
167	SORL1	0.00924619	9.75627e-07	6.54322e-05	0.240206
168	LOC105369535	0.00926619	9.75627e-07	6.54322e-05
169	GNPAT	0.00955177	3.95529e-09	0.0199537	0.601729
170	NFKB2	0.00955177	0.0546662	6.5423e-09	0.48444
171	LAMC1	0.00955177	0.0271343	0.00248869	0.00128918
172	LRCH3	0.00958902	2.74648e-05	4.1969e-05	0.749485
173	RUBCN	0.00960938	2.74648e-05	4.1969e-05
174	DVL1	0.0098553	0.0493269	6.61802e-05	0.00805635
175	C10orf95	0.00986981	0.0178883	6.5423e-09	0.240029
176	SHISA4	0.00986981	0.022093	0.00323197	0.00221694
177	KLHL14	0.0100002	2.8238e-05	0.00592611	0.00546853
178	CLEC4GP1	0.0100209	2.84007e-05	4.46188e-05
179	CLEC4M	0.0100417	2.84007e-05	4.46188e-05	0.10695
180	CD209	0.0100625	2.84007e-05	4.46188e-05	0.0444328
181	FCER2	0.0100834	2.84007e-05	4.46188e-05	0.179386
182	CLEC4G	0.0101251	2.84007e-05	4.46188e-05	0.116205
183	TRIM67	0.0101878	3.95529e-09	0.0199537	0.565649
184	MIR146B	0.0101878	0.0178883	6.5423e-09
185	TMEM183A	0.0101878	0.00559936	0.003529	0.00187285
186	PIM1	0.010293	0.0252249	6.86019e-05	0.0107814
187	FBXW11	0.010314	2.88068e-05	7.85263e-06	0.653256
188	TRIM67-AS1	0.0105058	3.95529e-09	0.0199537
189	FBXL15	0.0105058	0.0178883	6.5423e-09
190	LAX1	0.0105058	0.0403561	0.00432119	0.0116434
191	PSMF1	0.0105259	2.92042e-05	0.0291279	0.00166385
192	RPH3AL	0.0105472	1.90222e-05	6.9454e-05	0.475408
193	SLC6A3	0.0106969	2.97964e-05	1.46407e-05	0.564338
194	CPVL	0.0107829	3.01826e-05	3.51014e-06	0.307363
195	PCDH1	0.0108238	4.91218e-09	0.00203817	0.546148
196	RPARP-AS1	0.0108238	0.0178883	6.5423e-09
197	MDM4	0.0108238	0.024146	0.00154886	0.000741822
198	RYR2	0.0108909	3.09401e-05	0.029984	0.0179006
199	LOC729080	0.0111418	4.91218e-09	0.00203817
200	ALPG	0.0111418	0.00017125	1.00786e-08
201	TMCC2	0.0111418	0.0321768	0.00064878	0.0106048
202	RNF14	0.0114597	4.91218e-09	0.00203817	0.120914
203	C4BPB	0.0114597	0.000115611	0.00429395	0.00394837
204	HLF	0.0116839	0.0150902	7.37757e-05	0.0111869
205	GNPDA1	0.0117776	4.91218e-09	0.00408671	0.611244
206	C4BPA	0.0117776	0.000115611	0.00429395	0.013918
207	SLC25A37	0.0119543	3.31773e-05	0.0104741	0.00218105
208	LINC01767	0.0120451	1.69777e-05	7.63922e-05
209	PCDH12	0.0120955	4.91218e-09	0.00203817	0.753422
210	ALPP	0.0120955	0.00017125	1.00786e-08	0.241388
211	CD55	0.0120955	0.00440811	0.0156656	7.39e-06
212	FKBP5	0.0122965	3.38755e-05	1.04725e-05	0.243252
213	LDHB	0.0124116	3.39768e-05	0.00710748	0.00873844
214	DELE1	0.0124133	4.91218e-09	0.00203817
215	SPATA17	0.0124133	0.00153806	0.156958	0.00388569
216	IGF2BP3	0.0127312	5.99585e-09	0.00760512	0.740315
217	ARF1	0.0127312	0.00740969	0.00224013	0.000203342
218	PSPH	0.0128772	0.000898581	8.10079e-05	0.0108429
219	RPS2P32	0.013049	5.99585e-09	0.00804295	0.0253818
220	CBFA2T3	0.013049	0.000191551	1.49711e-07	0.535615
221	GUK1	0.013049	0.00655157	0.00176907	2.18e-05
222	LINC00608	0.0133668	6.30974e-09	0.000284528
223	APRT	0.0133668	0.00425399	1.49711e-07	0.613432
224	C1orf124	0.0133668			0.00347193
225	TEAD2	0.013519	0.0153198	8.24862e-05	0.000941213
226	LOC100129175	0.0136846	6.30974e-09	0.000284528
227	LOC101927793	0.0136846	0.00425399	1.49711e-07
228	CRYBA2	0.0140023	6.30974e-09	0.00243635	0.385802
229	GALNS	0.0140023	0.00425399	1.49711e-07	0.659082
230	TRIM58	0.0140023	0.0114549	0.0109282	0.00417088
231	PCMTD2	0.0141023	3.98851e-05	0.0116408	0.0152269
232	MIR5695	0.0141514	3.9996e-05	2.81108e-05
233	LINC01494	0.01432	6.30974e-09	0.000284528
234	LOC100129697	0.01432	0.0334378	1.49711e-07
235	RTBDN	0.0143736	3.9996e-05	2.81108e-05	0.766274
236	FARSA-AS1	0.014448	3.9996e-05	2.81108e-05
237	CDK5R2	0.0146377	6.30974e-09	0.000284528	0.80417
238	PABPN1L	0.0146377	0.0334378	1.49711e-07
239	DFFA	0.0146377	0.00514296	0.00704719	0.0170041
240	MIR375	0.0149554	6.30974e-09	0.00215368
241	ARMC9	0.0149554	0.00417472	2.23216e-07	0.579028
242	KIAA0090	0.0149554			0.0123465
243	RLN2	0.0151263	4.27222e-05	0.952891	0.000961214
244	FEV	0.0152731	6.30974e-09	0.00243635	0.951107
245	HTR2B	0.0152731	0.0104899	2.23216e-07	0.44227
246	AKR7L	0.0152731	0.0045122	0.000262757	0.001967
247	CFAP65	0.0155907	6.30974e-09	0.00215368
248	DLGAP2	0.0155907	5.01728e-05	2.45259e-07	0.344708
249	E2F2	0.0155907	0.000692657	0.00364541	0.00649055
250	LINC00922	0.0159083	6.58756e-09	0.0143008
251	C1orf194	0.0159083	0.000719463	2.70252e-07
252	DNAJC8	0.0159083	0.02352	0.00566311	0.0178231
253	CEP170B	0.0160542	4.5032e-05	8.18924e-05
254	CARM1	0.0161589	4.50846e-05	0.0128241	0.00286439
255	LOC729652	0.0162259	1.08174e-08	0.000252241
256	ELAPOR1	0.0162259	0.000719463	2.70252e-07
257	PDPK1	0.0165435	1.08174e-08	0.000252241	0.808097
258	CELSR2	0.0165435	0.000719463	2.70252e-07	0.931681
259	TMSB4X	0.0165435	1	0.00414073	0.00816006
260	MRPL41	0.0167944	2.95801e-06	9.52997e-05	0.0643528
261	PNPLA7	0.0168479	2.95801e-06	9.52997e-05	0.642543
262	TEDC2	0.016861	1.08174e-08	0.000252241
263	SARS1	0.016861	0.000719463	2.70252e-07
264	SLC6A9	0.016861	0.000132463	0.00140968	0.000832969
265	AMDHD2	0.0171786	1.08174e-08	0.000252241	0.889649
266	MIB2	0.0171786	0.042672	3.65884e-07	0.20827
267	PDZK1IP1	0.0171786	0.0263395	0.00731411	0.00102664
268	MEX3D	0.0173329	0.00275788	9.66704e-05	0.00186082
269	UQCR11	0.0174416	0.0114969	9.66704e-05	0.00128138
270	LOC652276	0.0174961	1.08174e-08	0.000252241
271	CDK11B	0.0174961	0.0105839	3.65884e-07
272	STIL	0.0174961	0.00555122	0.00877993	0.00573328
273	AKR1E2	0.0175507	4.80338e-05	0.00942978	0.00282028
274	MIR3178	0.0178135	1.08174e-08	0.000252241
275	MMP23B	0.0178135	0.042672	3.65884e-07	0.0448549
276	SPATA6	0.0178135	0.000345188	0.00251685	0.0148634
277	SGSM3	0.0178522	4.81565e-05	4.65691e-07	0.723296
278	ADSL	0.0178797	4.81565e-05	4.65691e-07	0.256534
279	CPSF3	0.0181008	4.92683e-05	0.00340496	0.0150621
280	NTN3	0.018131	1.08174e-08	0.000252241	0.804129
281	MMP23A	0.018131	0.117062	3.65884e-07
282	MAGOH	0.018131	0.0029617	0.00275979	0.00763426
283	UXS1	0.0183231	4.94233e-05	9.18139e-05	0.513947
284	ATP6V0C	0.0184484	1.08174e-08	0.000252241
285	TMEM240	0.0184484	0.042672	3.65884e-07
286	CYP2J2	0.0184484	0.000813927	0.0143526	0.0130357
287	GMPR2	0.0185187	0.0325868	9.75479e-05	0.0112466
288	ERICH1	0.0187153	5.01728e-05	0.00395134	0.0168125
289	CEMP1	0.0187658	1.08174e-08	0.000252241	0.72496
290	SSU72	0.0187658	0.042672	3.65884e-07	0.531312
291	DDAH1	0.0187658	0.000340131	0.00308641	0.0206758
292	CHASERR	0.0189696	1.33098e-05	9.92783e-05
293	CHMP6	0.018998	1.04488e-05	9.99764e-05	0.110056
294	BAIAP2	0.0190264	1.04488e-05	9.99764e-05	0.458284
295	LOC400627	0.0190547	1.04488e-05	9.99764e-05
296	FNDC10	0.0190832	0.042672	3.65884e-07
297	TGFBR3	0.0190832	0.00472607	0.0109927	0.0041709
298	RPTOR	0.0191116	1.04488e-05	9.99764e-05	0.107061
299	LIVAR	0.0194006	1.4125e-08	0.074323
300	LOC105378586	0.0194006	0.042672	3.65884e-07
301	C1orf59	0.0194006			0.00629213
302	WDFY4	0.0194258	0.00016622	0.000102311	0.0143625
303	MIR922	0.0195694	2.74648e-05	0.000102739
304	GSE1	0.0196846	5.88123e-06	0.000105636
305	LINC01910	0.0197179	1.4125e-08	0.074323
306	MRTFA-AS1	0.0197179	6.6733e-05	4.65691e-07
307	GNAT2	0.0197179	0.0213986	0.000351663	0.00068885
308	RRP12	0.0197713	0.00153683	0.000106585	0.00491398
309	LINC01909	0.0200353	1.4125e-08	0.117249
310	SLC16A1	0.0200353	0.00320348	0.0172189	0.000124278
311	EGLN1	0.0203526	1.96879e-08	0.00735602	0.720724
312	PHTF1	0.0203526	0.0415224	0.00853056	0.00037446
313	AFF3	0.0204124	5.42841e-05	0.00163447	0.0122599
314	FAM153CP	0.020589	5.25195e-05	0.000108039
315	LINC02188	0.020589	5.47656e-05	2.33626e-05
316	LOC100128340	0.0206185	5.25195e-05	0.000108039
317	EXOC8	0.0206698	1.96879e-08	0.00735602	0.0963719
318	MRTFA	0.0206698	6.6733e-05	4.65691e-07
319	HIST2H2BF	0.0206698			0.00469972
320	ZNF653	0.0209741	0.0146446	0.000109321	0.00787436
321	LOC100129603	0.0209871	2.19054e-08	0.058681
322	MIR6880	0.0209871	0.00413348	5.8586e-07
323	MCL1	0.0209871	0.0356153	0.00505051	0.0161411
324	ELOF1	0.0210038	0.0146446	0.000109321	0.0032638
325	USP3	0.0210336	5.61686e-05	9.96928e-06	0.0691595
326	ECSIT	0.0211231	0.0146446	0.000109321	0.000446434
327	PPP1CB	0.0212726	0.0017453	0.000109961	0.00634663
328	NFKBIE	0.0213043	2.58155e-08	0.000501203	0.98627
329	RFLNA	0.0213043	0.00413348	5.8586e-07
330	SELENBP1	0.0213043	0.000317919	0.00556507	0.000693445
331	DEPP1	0.0213626	2.75684e-05	0.000110808
332	ZNF22	0.0213926	2.75684e-05	0.000110808	0.344862
333	TMEM72-AS1	0.0214227	2.75684e-05	0.000110808
334	AMOTL1	0.0214227	5.76785e-05	4.47581e-05	0.697836
335	TMEM72	0.0214527	2.75684e-05	0.000110808
336	RASSF4	0.0214828	2.75684e-05	0.000110808	0.279066
337	SLC35B2	0.0216215	2.58155e-08	0.000501203	0.601215
338	ZNF664-RFLNA	0.0216215	0.00413348	5.8586e-07
339	GON4L	0.0216215	0.00211532	0.000647765	0.0153689
340	MIR4647	0.0219387	2.58155e-08	0.000501203
341	NCOR2	0.0219387	0.00229193	5.8586e-07	0.727146
342	FCRL5	0.0219387	0.000339982	0.0383822	0.0172771
343	SPATS1	0.0222559	2.58155e-08	0.000501203
344	SLC44A1	0.0222559	0.0026092	7.17472e-07	0.420305
345	FCRL3	0.0222559	0.00626422	0.00137544	6.27e-06
346	AARS2	0.022573	2.58155e-08	0.0131841	0.376003
347	GNMT	0.022573	0.0833335	8.15543e-07	0.582343
348	SPTA1	0.022573	0.000321379	0.00686189	0.0120775
349	TCTE1	0.0228901	2.58155e-08	0.000501203	0.313703
350	KLHDC3	0.0228901	0.0255951	8.15543e-07	0.278544
351	CCDC19	0.0228901			0.0198192
352	TMEM151B	0.0232072	2.58155e-08	0.000501203	0.497365
353	RPL7L1	0.0232072	0.121472	8.15543e-07
354	SLAMF6	0.0232072	0.0159694	0.00190924	0.00857447
355	HSP90AB1	0.0235243	2.58155e-08	0.000501203	0.584079
356	C6orf226	0.0235243	0.0833335	8.15543e-07
357	CD244	0.0235243	0.01216	0.0137255	0.0156361
358	FBXO48	0.0238414	6.83189e-08	0.0493174
359	CNPY3	0.0238414	0.113291	8.15543e-07	0.0462945
360	ITLN1	0.0238414	0.01216	0.0255626	0.00872486
361	APLF	0.0241584	6.83189e-08	0.0029615	0.564031
362	PTCRA	0.0241584	0.113291	8.15543e-07	0.44846
363	RGS5	0.0241584	0.00885232	0.0212884	0.0203886
364	NUTM2B-AS1	0.0244754	7.85452e-08	0.0343858
365	CNPY3-GNMT	0.0244754	0.0833335	8.15543e-07
366	LMX1A	0.0244754	0.00687632	0.00364034	0.00963923
367	MBL1P	0.0247924	7.85452e-08	0.00118257
368	RRP36	0.0247924	0.0255951	8.15543e-07	0.231191
369	RNASEL	0.0247924	0.0116813	0.00128959	0.00638269
370	BMS1P21	0.0251093	7.85452e-08	0.00118257
371	PPP2R5D	0.0251093	0.0255951	8.15543e-07	0.100581
372	EDEM3	0.0251093	0.0125073	0.00108354	0.00392888
373	NUTM2E	0.0254263	7.85452e-08	0.0343858
374	JPH3	0.0254263	0.00262005	8.58191e-07	0.36871
375	KIF14	0.0254263	0.0102765	0.0159037	0.0171377
376	LOC105369391	0.0257432	8.94798e-08	0.00203149
377	KLHDC4	0.0257432	0.000232771	8.58191e-07	0.0644936
378	UBE2T	0.0257432	0.000420942	0.0125551	0.0186202
379	SERPINH1	0.0260601	8.94798e-08	0.00203149	0.74495
380	LINC00265	0.0260601	0.0139951	1.21244e-06
381	ADIPOR1	0.0260601	0.00559936	0.003529	0.00135669
382	MAP6	0.026377	8.94798e-08	0.00203149	0.914013
383	RALA	0.026377	0.00388463	1.21244e-06	0.0980652
384	PPP1R15B	0.026377	0.000522132	0.00361161	0.0157752
385	GDPD5	0.0266938	8.94798e-08	0.00203149	0.592234
386	YAE1	0.0266938	0.00388463	1.21244e-06
387	WDR26	0.0266938	0.000546795	0.0398079	0.0123846
388	CDIN1	0.0270106	1.10414e-07	0.0277812
389	EAF1	0.0270106	0.00545617	1.39126e-06	0.614366
390	ACBD3	0.0270106	0.00145019	0.00899743	0.0164144
391	SH3BP5	0.0273274	0.00902833	1.39126e-06	0.0806356
392	CDC42BPA	0.0273274	0.00750001	0.000887248	0.0127852
393	LINC01424	0.0276442	1.32947e-07	0.0274788
394	GRB10	0.0276442	0.00194015	1.47487e-06	0.860778
395	NUP133	0.0276442	0.000340796	0.00169697	0.008903
396	TSPEAR	0.027961	1.32947e-07	0.000441537
397	ELMO2	0.027961	0.00321228	1.5712e-06	0.968258
398	ABCB10	0.027961	0.000340796	0.00169697	0.0184709
399	SUMO3	0.0282777	1.32947e-07	0.0119172	0.711381
400	CDH22	0.0282777	0.000339678	1.5712e-06	0.439042
401	GABRG3	0.0285944	1.75952e-07	0.00461782	0.082704
402	ZNF124	0.0285944	0.00109219	0.00518845	0.00906735
403	GABRA5	0.0289111	1.75952e-07	0.00461782	0.477014
404	LOC105372633	0.0289111	0.00321228	1.5712e-06
405	ACP1	0.0289111	0.016928	0.0202006	0.00824465
406	FER1L6-AS2	0.0292278	1.78718e-07	0.0105771
407	TRAPPC12	0.0292278	0.00109825	1.61584e-06
408	LOC101927588	0.0295444	1.78718e-07	0.0170996
409	EIPR1	0.0295444	0.000754218	1.61584e-06
410	GRHL1	0.0295444	0.000393848	0.000303384	0.00403721
411	NKX1-1	0.0298611	1.99527e-07	0.00846429
412	MIR134	0.0298611	0.00749069	1.67492e-06
413	MFSD2B	0.0298611	0.0050993	0.00328761	0.0101188
414	UVSSA	0.0301777	1.99527e-07	0.00240343
415	MIR154	0.0301777	0.00749069	1.67492e-06
416	GPN1	0.0301777	0.000575369	0.0132391	0.0183007
417	MGC27382	0.0304942	2.12082e-07	0.0297483
418	MIR300	0.0304942	0.00749069	1.67492e-06
419	MIR4535	0.0308108	2.37777e-07	0.0780336
420	MIR410	0.0308108	0.00279271	1.67492e-06
421	KLRAQ1	0.0308108			0.0151474
422	TAFA5	0.0311273	2.37777e-07	0.011537
423	MIR381HG	0.0311273	0.00749069	1.67492e-06
424	PAPOLG	0.0311273	0.0376346	0.0708126	0.00225983
425	PCBP4	0.0314438	2.83609e-07	0.000323859	0.865131
426	MIR485	0.0314438	0.00749069	1.67492e-06
427	REL	0.0314438	0.0195563	0.0875224	0.0151882
428	RPL29	0.0317603	2.83609e-07	0.000323859
429	MIR496	0.0317603	0.00749069	1.67492e-06
430	PCBP1	0.0317603	0.0122559	0.00132253	0.00446126
431	ACY1	0.0320768	2.83609e-07	0.000323859	0.613701
432	MIR668	0.0320768	0.00749069	1.67492e-06
433	ENST00000401851	0.0320768			0.0159107
434	ABHD14A	0.0323932	2.83609e-07	0.000323859	0.67366
435	MIR409	0.0323932	0.00279271	1.67492e-06
436	KDM3A	0.0323932	0.00525398	0.0376751	0.00519423
437	RRP9	0.0327097	2.83609e-07	0.000323859	0.923233
438	MIR381	0.0327097	0.00749069	1.67492e-06
439	RPIA	0.0327097	0.0215631	0.0834916	0.000729728
440	ABHD14A-ACY1	0.0330261	2.83609e-07	0.000323859
441	MIR543	0.0330261	0.00749069	1.67492e-06
442	MAL	0.0330261	0.034326	0.00623451	0.000518731
443	ABHD14B	0.0333424	2.83609e-07	0.000323859	0.591522
444	MIR376A1	0.0333424	0.00749069	1.67492e-06
445	C2orf49	0.0333424	0.0126295	0.00514598	0.00167044
446	GPR62	0.0336588	2.83609e-07	0.00502752	0.865282
447	LINC02285	0.0336588	0.000263081	1.67492e-06
448	GYPC	0.0336588	0.00670232	0.00864814	0.000334315
449	IQCF1	0.0339751	2.83609e-07	0.000323859	0.178017
450	MIR382	0.0339751	0.00749069	1.67492e-06
451	GPD2	0.0339751	0.00428603	0.0100771	0.0168643
452	BTBD9	0.0342914	2.86979e-07	0.00677134	0.430749
453	MIR412	0.0342914	0.00279271	1.67492e-06
454	UPP2	0.0342914	0.00195364	0.0205328	0.0164672
455	ZFAND3	0.0346077	2.86979e-07	0.00677134	0.999927
456	MIR1185-2	0.0346077	0.00749069	1.67492e-06
457	KLHL23	0.0346077	0.0832552	0.0240218	0.301556
458	POU3F3	0.034924	2.91844e-07	0.00321462	0.800158
459	MIR655	0.034924	0.00749069	1.67492e-06
460	DNAJC10	0.034924	0.00154314	0.0837183	0.00161227
461	LINC01159	0.0352402	2.91844e-07	0.0107193
462	MIR369	0.0352402	0.00279271	1.67492e-06
463	C2orf88	0.0352402	0.00974824	0.03878	0.0106364
464	PANTR1	0.0355564	2.91844e-07	0.0102023
465	MIR323B	0.0355564	0.00749069	1.67492e-06
466	CFLAR	0.0355564	0.0086011	0.0238702	0.0169023
467	ANKRD36BP2	0.0358726	2.94824e-07	0.043217
468	MIR656	0.0358726	0.00279271	1.67492e-06
469	CASP8	0.0358726	0.0086011	0.0265937	0.018859
470	MIR4436A	0.0361888	2.94824e-07	0.043217
471	MIR544A	0.0361888	0.00749069	1.67492e-06
472	CD28	0.0361888	0.00983609	0.0634077	0.00118768
473	GABRG2	0.036505	2.97816e-07	0.183	0.182424
474	MIR377	0.036505	0.00279271	1.67492e-06
475	ICOS	0.036505	0.0230545	0.00234881	0.000166278
476	LINC01202	0.0368211	2.97816e-07	0.183
477	MIR376A2	0.0368211	0.00749069	1.67492e-06
478	CREB1	0.0368211	0.00154849	0.00476239	0.00379522
479	MRAP	0.0371372	3.18095e-07	0.00539913	0.846942
480	MIR376B	0.0371372	0.00749069	1.67492e-06
481	DNAJB2	0.0371372	0.00036849	0.00125436	0.00415724
482	MIS18A	0.0374533	3.18095e-07	0.00539913
483	MIR1185-1	0.0374533	0.00749069	1.67492e-06
484	SPATA3	0.0374533	0.00162638	0.000442489	0.0188988
485	GABRA1	0.0377693	3.46618e-07	0.0320147	0.496331
486	MIR541	0.0377693	0.00279271	1.67492e-06
487	DIS3L2	0.0377693	0.000102919	0.00146988	0.00298916
488	SEMA3E	0.0380854	3.82592e-07	0.00315035	0.574873
489	MEG9	0.0380854	0.000263081	1.67492e-06
490	PPP1R26	0.0384014	3.91005e-07	0.01374
491	MIR539	0.0384014	0.00749069	1.67492e-06
492	FARP2	0.0384014	0.00582286	0.0047078	0.0200003
493	PPP1R26-AS1	0.0387174	3.91005e-07	0.01374
494	MIR495	0.0387174	0.00749069	1.67492e-06
495	ODC1	0.0387174	0.00173034	0.00785919	0.00375319
496	LCN1	0.0390334	3.91005e-07	0.01374
497	MIR376C	0.0390334	0.00749069	1.67492e-06
498	NOL10	0.0390334	0.00638875	0.000699586	0.0114114
499	MRPS2	0.0393493	3.91005e-07	0.01374	0.796781
500	MIR487B	0.0393493	0.00749069	1.67492e-06
501	FAM49A	0.0393493			0.00285061
502	OBP2A	0.0396652	3.91005e-07	0.01374
503	MIR654	0.0396652	0.00749069	1.67492e-06
504	C2orf43	0.0396652			0.0175107
505	LOC400867	0.0399811	3.98101e-07	1
506	MIR889	0.0399811	0.00749069	1.67492e-06
507	TP53I3	0.0399811	0.0155466	0.021741	0.0120447
508	KRR1	0.040297	3.99302e-07	0.031727	0.48225
509	MIR487A	0.040297	0.00749069	1.67492e-06
510	AY358728	0.040297			0.0134578
511	GPATCH2L	0.0406129	4.01303e-07	0.00115452
512	PDZD7	0.0406129	0.00181141	1.78129e-06	0.927698
513	FTH1P3	0.0406129	7.01335e-05	0.0041475	0.00799401
514	WHRN	0.0409287	4.45761e-07	0.00092533
515	TWNK	0.0409287	0.00181141	1.78129e-06
516	NLRC4	0.0409287	0.000635487	0.000617667	0.0108274
517	TMEM268	0.0412445	4.45761e-07	0.00092533
518	LZTS2	0.0412445	0.00181141	1.78129e-06	0.707336
519	STRN	0.0412445	0.00106334	0.00114332	0.000718874
520	ATP6V1G1	0.0415603	4.45761e-07	0.00092533	0.291671
521	KAZALD1	0.0415603	0.00181141	1.78129e-06	0.12479
522	CDC42EP3	0.0415603	0.00152963	0.00139794	0.0103894
523	ALDOA	0.0418761	4.5371e-07	0.00278942	0.217459
524	TLX1	0.0418761	0.00181141	1.78129e-06	0.74729
525	TMEM219	0.0421918	4.5371e-07	0.0033845	0.042393
526	SFXN3	0.0421918	0.00181141	1.78129e-06	0.272294
527	SMEK2	0.0421918			0.00658192
528	INO80E	0.0425076	4.5371e-07	0.0033845	0.255567
529	MRPL43	0.0425076	0.00181141	1.78129e-06	0.546386
530	BCL11A	0.0425076	0.0115039	0.00210207	0.000511051
531	TAOK2	0.0428233	4.5371e-07	0.0033845	0.224142
532	ADGRG4	0.0428233	1	1.85596e-06
533	ANKRD20B	0.0428233			0.00820631
534	PPP4C	0.0431389	4.5371e-07	0.00278942	0.358101
535	MAP7D3	0.0431389	1	1.85596e-06
536	ANKRD39	0.0431389	0.00198301	0.00210726	0.0153867
537	LOC112694756	0.0434546	4.5371e-07	0.00278942
538	FHL1	0.0434546	1	1.85596e-06	0.486899
539	KCTD13	0.0437702	4.5371e-07	0.0033845	0.742561
540	NPM3	0.0437702	0.0395456	2.07614e-06	0.461229
541	NPHP1	0.0437702	0.0110348	0.00662423	0.0173719
542	HIRIP3	0.0440858	4.5371e-07	0.00278942	0.54569
543	OGA	0.0440858	0.0395456	2.07614e-06
544	CCDC93	0.0440858	0.016847	0.00125632	0.370127
545	FGF8	0.0444014	0.0395456	2.07614e-06	0.0580447
546	SEZ6L2	0.044717	4.5371e-07	0.0033845	0.201082
547	ARMH3	0.044717	0.0251045	2.07614e-06
548	AF234262	0.044717			0.0200072
549	DOC2A	0.0450325	4.5371e-07	0.00278942	0.378407
550	KCNIP2-AS1	0.0450325	0.0395456	2.07614e-06
551	WDR33	0.0450325	0.0104261	0.00119715	0.0131336
552	C16orf92	0.0453481	4.5371e-07	0.00278942
553	KCNIP2	0.0453481	0.0546489	2.07614e-06	0.887946
554	NR4A2	0.0453481	0.0165297	0.0100771	0.0133097
555	MRPS9-AS2	0.0456636	4.956e-07	0.00518547
556	NINJ2-AS1	0.0456636	0.00339984	2.17242e-06
557	CHN1	0.0456636	0.00854713	0.00444712	0.005812
558	GAB2	0.045979	5.50274e-07	0.00635139	0.0528242
559	B4GALNT3	0.045979	0.00555562	2.17242e-06	0.124112
560	STAT4	0.045979	0.0172314	0.0142875	0.00877259
561	LINC00504	0.0462945	5.69127e-07	0.0413694
562	TMEM246-AS1	0.0462945	0.000930845	2.31754e-06
563	RNF180	0.0466099	5.74706e-07	0.0217072
564	BAAT	0.0466099	0.00185732	2.31754e-06	0.120011
565	CLK1	0.0466099	0.0147756	0.00499815	0.0166845
566	HTR1A	0.0469253	5.74706e-07	0.0155482	0.198488
567	MRPL50	0.0469253	0.000930845	2.31754e-06	0.117283
568	TNS1	0.0469253	0.0030406	0.00443686	0.00260237
569	DOCK7	0.0472407	6.12818e-07	0.00271142	0.708515
570	RNF20	0.0472407	0.000930845	2.31754e-06	0.460991
571	C2orf24	0.0472407			0.0154582
572	USP1	0.0475561	6.12818e-07	0.0101015	0.770505
573	PGAP4	0.0475561	0.000930845	2.31754e-06
574	CUL3	0.0475561	0.00012068	0.000780927	0.0198568
575	STARD5	0.0478714	6.80217e-07	0.024245	0.0856414
576	ALDOB	0.0478714	0.000930845	2.31754e-06	0.345829
577	GBX2	0.0478714	0.0381245	0.00066491	0.0127256
578	TMC3	0.0481867	6.80217e-07	0.024245	0.720801
579	MBOAT4	0.0481867	0.000359957	2.3495e-06
580	HES6	0.0481867	0.00852812	0.00192088	0.0191011
581	IL16	0.048502	6.80217e-07	0.0123266	0.0584788
582	ZNF750	0.048502	0.00160767	2.35127e-06	0.670918
583	MKRN2	0.048502	0.0017893	0.00080671	0.00880691
584	TMC3-AS1	0.0488173	6.80217e-07	0.024245
585	TBCD	0.0488173	0.00160767	2.35127e-06	0.75306
586	CAPN7	0.0488173	0.000415421	0.00198356	0.0105405
587	ARHGAP25	0.0491326	6.98338e-07	0.000112138	0.0666203
588	GRAMD4	0.0491326	0.0193851	2.51074e-06	0.656782
589	CNOT10	0.0491326	0.0170051	0.00602618	0.0123156
590	PROKR1	0.0494478	6.98338e-07	0.0248267	0.881034
591	CELSR1	0.0494478	0.00967349	2.51074e-06	0.349268
592	MYD88	0.0494478	0.0087576	0.0142412	0.00110125
593	TMEM132D	0.049763	6.98474e-07	0.0269177	0.423654
594	ZNF167	0.049763			0.00130052
595	ARNTL2	0.0500782	0.00897457	2.69105e-06	0.301021
596	ENST00000435191	0.0500782			0.00760874
597	REP15	0.0503934	7.20816e-07	0.00206151
598	SMCO2	0.0503934	0.00897457	2.69105e-06
599	RBM5	0.0503934	0.036298	0.0172911	0.00624841
600	LAMA1	0.0507085	7.30388e-07	0.0129241	0.119124
601	SLMAP	0.0507085	0.00126453	0.00789297	0.00245142
602	LOC102724020	0.0510236	7.45454e-07	0.00308056
603	ATP10B	0.0510236	0.00682033	3.11831e-06	0.0293244
604	HHLA2	0.0510236	0.00153717	0.00531944	0.000226728
605	CLEC12A	0.0513387	7.45454e-07	0.0135206	0.546201
606	C3orf52	0.0513387	0.00384378	3.11922e-06	0.420419
607	TRAT1	0.0513387	0.00809368	0.00304807	0.00539061
608	CLEC2A	0.0516538	7.45454e-07	0.0135206	0.145995
609	MIR567	0.0516538	0.00415593	3.11922e-06
610	PVRL3	0.0516538			0.000231127
611	CLEC1B	0.0519688	7.45454e-07	0.00308056	0.285946
612	GCSAM	0.0519688	0.0458472	3.11922e-06
613	QTRTD1	0.0519688			0.0135941
614	LINC02470	0.0522839	7.45454e-07	0.0135206
615	SLC9C1	0.0522839	0.0394128	3.11922e-06
616	C3orf30	0.0522839			0.00862782
617	CLEC12A-AS1	0.0525989	7.45454e-07	0.0135206
618	TBILA	0.0525989	0.0135168	3.11922e-06
619	C3orf15	0.0525989			0.00263293
620	CLEC9A	0.0529139	7.45454e-07	0.00308056	0.340508
621	LHPP	0.0529139	0.00639159	3.48417e-06	0.0374179
622	PARP15	0.0529139	0.0257893	0.00228233	0.0050196
623	CLEC12B	0.0532288	7.45454e-07	0.0135206	0.488735
624	FAM53B-AS1	0.0532288	0.00639159	3.48417e-06
625	TRPC1	0.0532288	0.000489919	0.0566346	1.18e-06
626	CLEC2B	0.0535438	8.19422e-07	0.0148487	0.139187
627	FAM53B	0.0535438	0.00639159	3.48417e-06	0.0215526
628	C3orf58	0.0535438			0.0110387
629	NLRP1	0.0538587	8.23841e-07	0.0126901	0.297348
630	CHN2-AS1	0.0538587	0.0168214	3.51014e-06
631	DHX33-DT	0.0541736	8.23841e-07	0.0117032
632	SELT	0.0541736			0.0089154
633	C1QBP	0.0544884	8.23841e-07	0.0126901	0.176909
634	CHN2	0.0544884	0.000925017	3.51014e-06	0.0215356
635	AADAC	0.0544884	0.0104834	0.000587142	0.0123891
636	LOC728392	0.0548033	8.23841e-07	0.0126901
637	LINC01589	0.0548033	0.0132826	3.66964e-06
638	TIPARP	0.0548033	0.0169467	0.0533543	0.000176496
639	DHX33	0.0551181	8.23841e-07	0.0126901	0.439876
640	ATXN10	0.0551181	0.00479151	3.66964e-06	0.852963
641	RSRC1	0.0551181	0.0199198	0.000916236	0.017398
642	DERL2	0.0554329	8.23841e-07	0.0126901	0.284752
643	CBX3	0.0554329	0.00205345	3.68492e-06	0.320873
644	KLHL24	0.0554329	0.00137424	0.0117834	0.0174073
645	MIS12	0.0557477	8.23841e-07	0.0117032	0.0740633
646	HNRNPA2B1	0.0557477	0.00262943	3.68492e-06	0.679371
647	AP2M1	0.0557477	0.00561123	0.0227663	0.0191933
648	NUP88	0.0560624	8.23841e-07	0.0117032	0.593163
649	NFE2L3	0.0560624	0.00205345	3.68492e-06	0.213957
650	SENP2	0.0560624	0.0485905	0.0331572	0.00827925
651	PTCH2	0.0563772	0.000794673	4.34733e-06	0.338837
652	IL1RAP	0.0563772	0.00215558	0.0163249	0.000592812
653	SNORD38A	0.0566919	0.00221359	4.34733e-06
654	LINC02408	0.0570066	8.76466e-07	0.134637
655	RPS8	0.0570066	0.00221359	4.34733e-06
656	RAF1	0.0570066	0.0028159	0.000812846	0.00807785
657	LINC02420	0.0573213	8.76466e-07	0.134637
658	SNORD55	0.0573213	0.00221359	4.34733e-06
659	LOC100128644	0.0573213			0.0204736
660	CYP4F8	0.0576359	9.59761e-07	0.00435693	0.0614483
661	PLK3	0.0576359	0.00221359	4.34733e-06	0.416385
662	XPC	0.0576359	0.000178115	0.00136072	0.00931571
663	WIZ	0.0579505	9.59761e-07	0.00423347
664	SNORD46	0.0579505	0.00221359	4.34733e-06
665	TBC1D5	0.0579505	0.00251985	0.0147644	0.000812338
666	CYP4F22	0.0582651	9.59761e-07	0.00423347	0.478358
667	TCTEX1D4	0.0582651	0.000794673	4.34733e-06
668	ULK4	0.0582651	0.00812529	0.0147233	0.00260454
669	RASAL3	0.0585797	9.59761e-07	0.00423347	0.296223
670	BEST4	0.0585797	0.000794673	4.34733e-06	0.414652
671	C3orf39	0.0585797			9.24e-05
672	PGLYRP2	0.0588943	9.59761e-07	0.00435693	0.686815
673	SNORD38B	0.0588943	0.00221359	4.34733e-06
674	LRRC2	0.0588943	0.00212565	0.00423066	0.00187754
675	IQCF5	0.0592088	9.75215e-07	0.00502752
676	RNU5D-1	0.0592088	0.00221359	4.34733e-06
677	SMARCC1	0.0592088	0.0133	0.0106495	0.00940835
678	PARP3	0.0595233	9.75215e-07	0.00502752	0.593046
679	BTBD19	0.0595233	0.00221359	4.34733e-06
680	IP6K2	0.0595233	0.00740186	0.006463	0.0119689
681	RNU5F-1	0.0598378	0.00221359	4.34733e-06
682	C3orf62	0.0598378	0.0161636	0.000223269	0.00771834
683	LINC00299	0.0601523	9.41595e-05	4.37308e-06
684	USP4	0.0601523	0.0161636	0.000223269	0.0126424
685	CORO2B	0.0604667	9.80309e-07	0.00035124	0.440332
686	PRSS23	0.0604667	0.00806126	5.22035e-06	0.131283
687	GPX1	0.0604667	0.0161636	0.000223269	0.0186239
688	ITGA11	0.0607811	9.80309e-07	0.00660736	0.37296
689	GFI1	0.0607811	0.0698182	5.26873e-06	0.645451
690	LINC01393	0.0610955	9.91331e-07	0.00235788
691	EVI5	0.0610955	0.0655921	5.26873e-06	0.0825766
692	CACNA2D2	0.0610955	0.0535405	0.000972959	0.0177802
693	LINC01392	0.0614099	9.91331e-07	0.326594
694	MIR4321	0.0614099	0.0179994	5.27968e-06
695	CISH	0.0614099	0.0272363	0.000972959	0.0046587
696	F11	0.0617243	1.15789e-06	0.00428544	0.483979
697	PEAK3	0.0617243	0.0443631	5.27968e-06
698	GLT8D1	0.0617243	0.00216678	0.011794	0.0147026
699	F11-AS1	0.0620386	1.15789e-06	0.00115045
700	ACTR8	0.0620386	0.0066324	0.0329444	0.00947011
701	RPAIN	0.0623529	1.32467e-06	0.0117032	0.364787
702	MIR6789	0.0623529	0.0179994	5.27968e-06
703	SELK	0.0623529			0.00128483
704	RABEP1	0.0626672	1.32467e-06	0.00182284	0.0752421
705	SPPL2B	0.0626672	0.0267397	5.27968e-06	0.385762
706	DNAH12	0.0626672	0.000603461	0.00547567	0.00943176
707	SCOC	0.0629815	1.33993e-06	0.00606967	0.473782
708	LINGO3	0.0629815	0.00743746	5.27968e-06
709	CADPS	0.0629815	6.5305e-05	0.000138697	0.00798205
710	MAML3	0.0632957	1.33993e-06	0.0061576	0.932865
711	MIR1227	0.0632957	0.0179994	5.27968e-06
712	SHQ1	0.0632957	0.000211266	0.0146475	0.00898626
713	RASSF3	0.0636099	1.35193e-06	0.00100056	0.85869
714	PLEKHJ1	0.0636099	0.0179994	5.27968e-06	0.26903
715	HSPBAP1	0.0636099	0.0418752	0.0109651	0.0114894
716	TBK1	0.0639241	1.35193e-06	0.00664168	0.744048
717	AMH	0.0639241	0.0179994	5.27968e-06	0.466132
718	PIK3CB	0.0639241	0.00866705	0.00799013	0.00606314
719	EVA1C	0.0642383	1.38067e-06	0.00153148
720	GK5	0.0642383	0.000880544	0.0648595	0.0174791
721	SNORA80A	0.0645525	1.38067e-06	0.00153148
722	AP3D1	0.0645525	0.0179994	5.27968e-06	0.299054
723	PLSCR4	0.0645525	0.0319093	0.00211095	0.0138228
724	URB1	0.0648666	1.38067e-06	0.00153148
725	DOT1L	0.0648666	0.0179994	5.27968e-06	0.949202
726	SIAH2	0.0648666	0.000106152	0.0302396	0.000559337
727	URB1-AS1	0.0651807	1.38067e-06	0.00153148
728	JSRP1	0.0651807	0.0179994	5.27968e-06	0.873534
729	CLRN1	0.0651807	0.000136501	0.00113532	0.0117844
730	SETMAR	0.0654948	1.38294e-06	0.0399052	0.529271
731	LOC400553	0.0654948	0.00693084	5.50046e-06
732	C3orf33	0.0654948	0.00356166	0.000331349	0.0106756
733	BANP	0.0658088	0.000232771	5.50046e-06	0.229186
734	SLITRK3	0.0658088	0.0371355	0.00342522	0.0131372
735	OLFML2B	0.0661229	0.01938	5.74176e-06	0.229128
736	DCUN1D1	0.0661229	0.000648629	0.0175779	0.00632212
737	MIR4654	0.0664369	0.01938	5.74176e-06
738	ABCC5	0.0664369	0.00561123	0.0419093	0.0110608
739	MIR657	0.0667509	1.38308e-06	0.0041573
740	NOS1AP	0.0667509	0.0171838	5.74176e-06	0.584034
741	RFC4	0.0667509	0.000510508	0.00232484	0.020066
742	MIR338	0.0670649	1.38308e-06	0.0041573
743	GEMIN4	0.0670649	0.0026874	5.87554e-06	0.630035
744	UBXN7	0.0670649	0.00472094	0.000598159	0.00395219
745	MIR1250	0.0673788	1.38308e-06	0.0041573
746	MRFAP1	0.0673788	0.000870117	0.00137932	0.000119266
747	PVALEF	0.0676928	1.38308e-06	0.00176572
748	SOD3	0.0676928	0.00707947	0.0223273	0.0197449
749	GLOD4	0.0680067	0.0026874	5.87554e-06	0.483554
750	STIM2	0.0680067	0.00182797	0.027578	0.000984346
751	USP47	0.0683205	1.38631e-06	0.0278881	0.0658831
752	LINC01921	0.0683205	0.0126325	6.06613e-06
753	LOC401127	0.0683205	0.00410768	0.0086398	0.00450227
754	SCNN1G	0.0686344	1.42185e-06	0.022149	0.421081
755	TNP1	0.0686344	0.0233152	6.06613e-06	0.685722
756	ATP10D	0.0686344	0.00203194	0.0045626	0.00208669
757	USP31	0.0689482	1.42185e-06	0.022149	0.339051
758	LOC105373876	0.0689482	0.0233152	6.06613e-06
759	DCUN1D4	0.0689482	0.00343483	0.000115652	0.0202072
760	VIL1	0.0692621	1.48634e-06	0.0095795	0.687185
761	DIAPH3	0.0692621	0.00035102	6.78892e-06	0.0839759
762	POLR2B	0.0692621	0.0174028	0.0228807	0.000356867
763	CATIP-AS1	0.0695759	1.48634e-06	0.0095795
764	DIAPH3-AS2	0.0695759	0.000545774	6.78892e-06
765	MOBKL1A	0.0695759			0.0043976
766	CNOT9	0.0698896	1.48634e-06	0.00430795
767	EIF4E1B	0.0698896	0.00200418	6.84682e-06
768	MRPS18C	0.0698896	0.0207457	0.0380853	0.0020853
769	USP37	0.0702034	1.48634e-06	0.00430795	0.4342
770	LINC01574	0.0702034	0.00200418	6.84682e-06
771	PTPN13	0.0702034	0.0137288	0.000259083	0.0160587
772	OR2AP1	0.0705171	1.57795e-06	0.0268432
773	TSPAN17	0.0705171	0.00200418	6.84682e-06	0.387036
774	C4orf17	0.0705171	0.000171	0.0563359	0.00312021
775	OR10P1	0.0708308	1.57795e-06	0.0202702
776	MIR4281	0.0708308	0.00200418	6.84682e-06
777	BANK1	0.0708308	0.00298595	0.00644174	0.00623899
778	METTL7B	0.0711445	1.57795e-06	0.00200655	0.799404
779	SNCB	0.0711445	0.00200418	6.84682e-06	0.151097
780	CISD2	0.0711445	0.00500435	0.00806913	0.011903
781	SCNN1B	0.0714582	1.61889e-06	0.00618558	0.526595
782	GPRIN1	0.0714582	0.00200418	6.84682e-06	0.319531
783	PHF17	0.0714582			0.00965533
784	ZNF469	0.0717718	0.0042555	7.31454e-06
785	C4orf33	0.0717718	0.0186806	0.024999	0.00909318
786	TPM1-AS	0.0720854	1.69227e-06	0.0118387
787	ZFPM1	0.0720854	0.000704737	7.31454e-06	0.732735
788	SMARCA5	0.0720854	0.00468609	0.0223005	0.0151941
789	DCDC1	0.072399	1.87984e-06	0.00534553	0.593615
790	MIR5189	0.072399	0.000704737	7.31454e-06
791	RBM46	0.072399	0.00468385	0.012477	0.00429945
792	LINC00474	0.0727126	1.95297e-06	0.361415
793	RPL3L	0.0727126	0.00453979	7.40438e-06	0.769764
794	C4orf41	0.0727126			0.0141594
795	LINC01311	0.0730261	2.04545e-06	0.0113703
796	SYNGR3	0.0730261	0.00453979	7.40438e-06	0.167075
797	DCAF16	0.0730261	0.0831718	0.0345668	0.00592103
798	DGCR11	0.0733396	2.04545e-06	0.0113703
799	GFER	0.0733396	0.00453979	7.40438e-06	0.750121
800	LNX1	0.0733396	0.00848398	0.0067558	0.00277816
801	DGCR2	0.0736532	2.04545e-06	0.0113703	0.334943
802	NPW	0.0736532	0.00453979	7.40438e-06
803	CXCL5	0.0736532	0.000629319	0.00693431	0.0183718
804	TSSK2	0.0739666	2.04545e-06	0.0113703	0.0510649
805	ZNF598	0.0739666	0.000373566	7.40438e-06	0.873211
806	AK027257	0.0739666			0.0200618
807	ESS2	0.0742801	2.04545e-06	0.0113703
808	SNORA10	0.0742801	0.00453979	7.40438e-06
809	CCNI	0.0742801	0.00717596	0.000587348	0.0122889
810	MIR5089	0.0745935	2.09734e-06	0.0211412
811	SLC9A3R2	0.0745935	0.00453979	7.40438e-06	0.890283
812	CNOT6L	0.0745935	0.00299575	0.136628	0.0108815
813	GOSR2	0.0749069	2.09734e-06	0.0211412	0.0733727
814	TBL3	0.0749069	0.00453979	7.40438e-06	0.533679
815	ABCG2	0.0749069	0.00277474	0.00535436	0.00766628
816	WNT3	0.0752203	2.09734e-06	0.0331459	0.787495
817	SNORA64	0.0752203	0.00453979	7.40438e-06
818	SNCA	0.0752203	0.00736427	0.0160771	0.00722533
819	WNT9B	0.0755337	2.09734e-06	0.0331459	0.610158
820	RPS2	0.0755337	0.00453979	7.40438e-06	0.643665
821	CARD11	0.075847	2.13191e-06	0.00219059	0.932676
822	RNF151	0.075847	0.0145945	7.40438e-06
823	SLC39A8	0.075847	0.000166697	0.00772135	0.0146597
824	ZFHX3	0.0761604	2.24796e-06	0.00628866	0.803553
825	LOC105371049	0.0761604	0.000373566	7.40438e-06
826	UBE2D3	0.0761604	0.00500435	0.00806913	0.000282326
827	LOC105374620	0.0764737	2.31121e-06	0.00555363
828	HS3ST6	0.0764737	0.00453979	7.40438e-06
829	NHEDC1	0.0764737			0.00434541
830	IRX2	0.076787	2.31121e-06	0.00758327	0.302849
831	NTHL1	0.076787	0.000373566	7.40438e-06	0.148789
832	TIFA	0.076787	0.00993786	0.00780043	0.0107384
833	MSRB1	0.0771002	0.00453979	7.40438e-06
834	CAMK2D	0.0771002	0.0117184	0.00259604	0.0022201
835	PARVB	0.0774134	2.35051e-06	0.000539488	0.398588
836	TSC2	0.0774134	0.000373566	7.40438e-06	0.121814
837	GYPB	0.0774134	0.0124181	0.666197	0.006147
838	SAMM50	0.0777267	2.35051e-06	0.000539488	0.634793
839	NOXO1	0.0777267	0.000373566	7.40438e-06	0.400887
840	MAP9	0.0777267	0.00213348	0.289785	0.00587494
841	EFNB2	0.0780399	2.44769e-06	0.00651221	0.864739
842	PUM2	0.0780399	0.0177953	7.71643e-06	0.732733
843	PDGFC	0.0780399	0.010101	0.0302461	0.0110613
844	LINC00551	0.078353	2.44769e-06	0.00651221
845	SDC1	0.078353	0.0436343	7.71643e-06	0.354741
846	C4orf45	0.078353	0.019194	0.00042563	0.0202905
847	LINC00443	0.0786662	2.44769e-06	0.0309759
848	AB062480	0.0786662			0.00226353
849	ARGLU1	0.0789793	2.44769e-06	0.00651221	0.595186
850	LHFPL2	0.0789793	0.0241074	7.98933e-06	0.716346
851	ASB5	0.0789793	0.00297123	0.019643	0.0133186
852	IGF1	0.0792924	2.54081e-06	0.00405138	0.668704
853	MEF2D	0.0792924	0.0172819	8.14186e-06	0.235804
854	SRD5A1	0.0792924	0.0104438	0.00329776	0.00375576
855	TNRC6C	0.0796055	2.54411e-06	0.00197799	0.66144
856	NAXE	0.0796055	0.0172819	8.14186e-06
857	PDZD2	0.0796055	0.0025613	0.00893231	0.008573
858	C17orf99	0.0799185	2.54411e-06	0.00197799	0.444946
859	MIR9-1HG	0.0799185	0.0172819	8.14186e-06
860	ITGA1	0.0799185	0.000129844	0.000600002	0.0206996
861	TMC8	0.0802316	2.54411e-06	0.00197799	0.882979
862	IQGAP3	0.0802316	0.00201382	8.14186e-06	0.272554
863	TMEM174	0.0802316	0.0411118	0.00567962	0.00610785
864	TTC24	0.0805446	0.0172819	8.14186e-06
865	CAMK4	0.0805446	0.000968684	0.0220971	0.00124399
866	TIMM22	0.0808576	2.55112e-06	0.00174163	0.968933
867	MIR9-1	0.0808576	0.0172819	8.14186e-06
868	FAM170A	0.0808576	0.000324097	0.0110922	0.0151806
869	FAM107B	0.0811705	0.00031032	8.4064e-06	0.660202
870	SNX2	0.0811705	0.00527622	0.0033377	0.00139405
871	MIR548F1	0.0814835	2.71084e-06	1
872	UBE2B	0.0814835	0.014179	0.00433143	0.0188069
873	PCDH15	0.0817964	2.71084e-06	0.00493272	0.929956
874	CSF2	0.0817964	0.00572828	8.47622e-06	0.772174
875	PHF15	0.0817964			0.0148929
876	LOC105378311	0.0821093	2.71084e-06	1
877	MEIKIN	0.0821093	0.012475	8.47622e-06
878	KIF20A	0.0821093	0.0108551	0.0109519	0.0165622
879	DNMT3B	0.0824222	2.7529e-06	0.00134902	0.605163
880	IL3	0.0824222	0.00572828	8.47622e-06	0.529014
881	C5orf32	0.0824222			0.0122895
882	COMMD7	0.082735	2.7529e-06	0.00134902
883	FSCN1	0.082735	0.000905398	8.91022e-06	0.0592376
884	ZMAT2	0.082735	0.0103842	0.00353566	0.00112917
885	MAPRE1	0.0830479	2.7529e-06	0.00134902	0.243282
886	MIR589	0.0830479	0.000905398	8.91022e-06
887	EFCAB8	0.0833607	2.7529e-06	0.00134902
888	LOC100129484	0.0833607	0.00214259	8.91022e-06
889	PCYOX1L	0.0833607	0.0266888	0.00630847	0.012516
890	GLIS3	0.0836734	2.76854e-06	0.00512261	0.940553
891	FBXL18	0.0836734	0.000905398	8.91022e-06	0.154499
892	THG1L	0.0836734	0.00674673	0.0219601	0.00665681
893	GLIS3-AS1	0.0839862	2.76854e-06	0.385857
894	LOC221946	0.0839862	0.000905398	8.91022e-06
895	PTTG1	0.0839862	0.00907951	0.0187423	0.00628606
896	DCLK1	0.084299	2.78702e-06	0.00141998	0.459529
897	ACTB	0.084299	0.000905398	8.91022e-06	0.612464
898	PITPNC1	0.0846117	2.92336e-06	0.000525167	0.672614
899	TNRC18	0.0846117	0.00258087	8.91022e-06
900	ERGIC1	0.0846117	0.00272309	0.000688772	0.015825
901	OR10J3	0.0849244	2.95457e-06	0.00593747	0.208003
902	B3GNTL1	0.0849244	0.00598481	8.98917e-06	0.547272
903	ANKH	0.0849244	0.00443202	0.00638464	0.000475332
904	CADM3-AS1	0.0852371	2.95457e-06	0.00593747
905	MTMR12	0.0852371	0.0104576	0.00195552	0.00318462
906	FCER1A	0.0855497	2.95457e-06	0.00593747	0.800754
907	SLC3A2	0.0855497	0.000617047	9.33464e-06	0.876548
908	NUP155	0.0855497	0.0153185	0.0236277	0.00754474
909	ARRDC1-AS1	0.0858623	2.95801e-06	0.00616476
910	SNORD22	0.0858623	0.000617047	9.33464e-06
911	MIER3	0.0858623	0.000392683	0.0172513	0.000319211
912	DPH7	0.0861749	2.95801e-06	0.00616476
913	ZBTB3	0.0861749	0.0161723	9.33464e-06	0.0315585
914	DEPDC1B	0.0861749	0.0128942	0.00184716	0.00079573
915	EHMT1	0.0864875	2.95801e-06	0.00161446	0.187747
916	SNORD26	0.0864875	0.000617047	9.33464e-06
917	AP3B1	0.0864875	0.0124636	0.000442297	0.00303668
918	ARRDC1	0.0868001	2.95801e-06	0.00321955	0.360007
919	SNHG1	0.0868001	0.000617047	9.33464e-06
920	MCC	0.0868001	0.00221811	0.00990244	0.0013317
921	LOC105369332	0.0871126	0.00310659	9.33464e-06
922	ATG12	0.0871126	0.00604536	0.0118713	0.00194151
923	SNORD29	0.0874252	0.000617047	9.33464e-06
924	STX5	0.0877377	0.000617047	9.33464e-06	0.224078
925	CDC23	0.0877377	0.00417202	0.0109519	0.000387883
926	PXDNL	0.0880501	3.02376e-06	0.00274901	0.172556
927	SNORD30	0.0880501	0.000617047	9.33464e-06
928	NDUFA2	0.0880501	0.0103842	0.00353566	0.0131093
929	RNU2-1	0.0883626	0.000617047	9.33464e-06
930	LARS	0.0883626			0.0193718
931	POC1A	0.088675	3.07854e-06	0.00133666	0.360462
932	SNORD31	0.088675	0.000617047	9.33464e-06
933	CCDC69	0.088675	0.0030923	0.00197272	0.00176572
934	DUSP7	0.0889874	3.07854e-06	0.0117941	0.921987
935	MIR6514	0.0889874	0.000617047	9.33464e-06
936	C5orf4	0.0889874			0.0165589
937	LINC00696	0.0892998	3.07854e-06	0.0117941
938	SNORD27	0.0892998	0.000617047	9.33464e-06
939	CLINT1	0.0892998	0.00594237	0.0114226	0.00320857
940	SMAD3	0.0896122	3.11372e-06	0.000672144	0.640417
941	WDR74	0.0896122	0.000617047	9.33464e-06	0.88805
942	LINC02206	0.0899245	3.11372e-06	0.00222458
943	SNORD28	0.0899245	0.000617047	9.33464e-06
944	JARID2	0.0899245	0.00859238	0.00450948	0.00355356
945	LOC102723493	0.0902368	3.11372e-06	0.000672144
946	NXF1	0.0902368	0.000617047	9.33464e-06	0.599085
947	MYLIP	0.0902368	0.0184986	0.00980618	0.00158288
948	POU1F1	0.0905491	3.11645e-06	0.0728446	0.488084
949	SNORD25	0.0905491	0.000617047	9.33464e-06
950	GMPR	0.0905491	0.0123228	0.00117689	0.00211671
951	MIR4795	0.0908614	3.11645e-06	0.0728446
952	TMEM223	0.0908614	0.000617047	9.33464e-06
953	TRIM38	0.0908614	0.0452952	0.000993513	0.0145186
954	COL26A1	0.0911736	3.12988e-06	0.0420653
955	MIR3198-2	0.0911736	0.000141332	9.47553e-06
956	HIST1H3H	0.0911736			0.00678442
957	LINC01805	0.0914859	3.30611e-06	0.0728145
958	COPZ1	0.0914859	0.000141332	9.47553e-06	0.0341992
959	HIST1H2BO	0.0914859			0.0170081
960	AFTPH	0.0917981	3.30611e-06	0.0400489	0.287164
961	HNRNPA1	0.0917981	0.000141332	9.47553e-06	0.237553
962	GPX5	0.0917981	0.00428312	0.00813379	0.0101309
963	MIR4434	0.0921103	3.30611e-06	0.0837322
964	SMUG1	0.0921103	0.000141332	9.47553e-06	0.176171
965	TRIM39	0.0921103	0.0206436	0.00277561	0.012907
966	LGALSL	0.0924224	3.30611e-06	0.0651668
967	MIR148B	0.0924224	0.000141332	9.47553e-06
968	DPCR1	0.0924224			0.00870265
969	MIR4433B	0.0927346	3.30611e-06	0.0178765
970	HLA-DRA	0.0927346	0.00372285	0.00105057	0.0147974
971	SCFD2	0.0930467	3.33279e-06	0.00472556	0.0863153
972	CBX5	0.0930467	0.000141332	9.47553e-06	0.195109
973	HMGA1	0.0930467	0.00808031	0.0077497	0.0110119
974	CASC8	0.0933588	3.34787e-06	0.0240411
975	LOC102724050	0.0933588	7.33139e-05	9.47553e-06
976	SCUBE3	0.0933588	0.00252874	0.00530776	0.00313162
977	MIR153-2	0.0936708	3.38577e-06	0.00291114
978	SCAT2	0.0936708	0.000141332	9.47553e-06
979	TKTL2	0.0939829	0.00347501	9.58032e-06	0.516129
980	NFYA	0.0939829	0.00347285	0.00909789	0.00137605
981	TCIM	0.0942949	3.49983e-06	0.0673001
982	TMA16	0.0942949	0.00347501	9.58032e-06
983	FLJ38717	0.0942949			0.0184289
984	FLJ20712	0.0946069	3.52265e-06	0.0167439	0.468834
985	TJAP1	0.0946069	0.01266	0.00791122	0.00310833
986	STMND1	0.0949189	3.80272e-06	0.0503558
987	FBXL22	0.0949189	0.0380849	9.96928e-06	0.320554
988	SLC29A1	0.0949189	0.0125047	0.000501203	0.000724524
989	SPATA31E1	0.0952309	3.92054e-06	0.041668
990	APLP2	0.0952309	0.000358112	1.0133e-05	0.612891
991	FIG4	0.0952309	0.00125381	0.000735366	0.0131286
992	CTSLP8	0.0955428	3.92054e-06	0.041668
993	CDC40	0.0955428	0.00079552	0.00287037	0.0124732
994	LOC497256	0.0958547	3.92054e-06	0.00666078
995	GUCY2EP	0.0958547	0.00141538	1.03603e-05
996	HEY2	0.0958547	0.00461269	0.0140534	0.0179548
997	LOC392364	0.0961666	3.92054e-06	0.041668
998	LOC101928837	0.0961666	0.0280003	1.03603e-05
999	L3MBTL3	0.0961666	0.00070964	0.00774108	0.00682747
1000	SPATA31C1	0.0964785	3.92054e-06	0.041668
1001	TSKU	0.0964785	0.00273298	1.03603e-05	0.751623
1002	TNFAIP3	0.0964785	0.0122687	0.00240244	0.00287936
1003	RBM14	0.0967903	3.96573e-06	0.0233274	0.745411
1004	ACER3	0.0967903	0.0117684	1.03603e-05	0.302063
1005	VIP	0.0967903	0.0885851	0.0808471	0.00702622
1006	RBM4	0.0971022	3.96573e-06	0.00901983	0.15771
1007	BCL7A	0.0971022	0.0357378	1.03829e-05
1008	MAS1	0.0971022	0.0108456	0.000763708	0.00158545
1009	LOC101928069	0.097414	3.96573e-06	0.000831056
1010	CFAP251	0.097414	0.0274077	1.03829e-05
1011	TTLL2	0.097414	0.00408922	0.00575354	0.00910978
1012	RBM14-RBM4	0.0977258	3.96573e-06	0.00901983
1013	LOC100506691	0.0977258	0.0357378	1.03829e-05
1014	TBP	0.0977258	0.00241147	0.00532516	0.0107564
1015	ZDHHC24	0.0980375	3.96573e-06	0.0233274	0.0915029
1016	MLXIP	0.0980375	0.0357378	1.03829e-05	0.956662
1017	TXNDC5	0.0980375	0.0285074	0.00871028	0.0126499
1018	BBS1	0.0983492	3.96573e-06	0.000831056	0.180319
1019	TULP1	0.0983492	0.00587309	1.04725e-05	0.137997
1020	MAK	0.0983492	0.00108133	0.00447996	0.0124875
1021	DPP3	0.098661	3.96573e-06	0.000831056	0.243295
1022	NEDD9	0.098661	0.00172358	0.000180996	0.0158611
1023	MRPL11	0.0989727	3.96573e-06	0.000831056	0.138684
1024	TEAD3	0.0989727	0.00587309	1.04725e-05	0.953292
1025	C6orf114	0.0989727			0.00633458
1026	CCS	0.0992843	3.96573e-06	0.0233274	0.107768
1027	SERINC5	0.0992843	0.004648	1.06377e-05	0.40991
1028	DTNBP1	0.0992843	0.00302574	0.00995172	0.0024452
1029	CTSF	0.099596	3.96573e-06	0.00901983	0.418194
1030	THBS4	0.099596	0.000507577	1.06377e-05	0.416664
1031	CDSN	0.099596	0.00774062	0.00212646	0.0140994
1032	ACTN3	0.0999076	3.96573e-06	0.000831056	0.917214
1033	THBS4-AS1	0.0999076	0.004648	1.06377e-05
1034	PSORS1C2	0.0999076	0.00774062	0.00212646	0.00583913
1035	GACAT1	0.100219	3.9812e-06	0.161274
1036	TERF1	0.100219	0.0164481	1.06667e-05	0.344294
1037	HLA-DPA1	0.100219	0.00355122	0.00238304	0.00357758
1038	RGPD4	0.100531	3.9812e-06	0.161274
1039	MIR4692	0.100531	0.0155572	1.08456e-05
1040	MRPS10	0.100531	0.0010784	0.0167341	0.0119551
1041	EXTL3-AS1	0.100842	4.16049e-06	0.00126438
1042	STARD10	0.100842	0.00139488	1.08456e-05	0.072874
1043	MRPL14	0.100842	0.0125047	0.00139517	0.00264836
1044	EXTL3	0.101154	4.16049e-06	0.00126438	0.0346564
1045	ARAP1-AS2	0.101154	0.0155572	1.08456e-05
1046	RHAG	0.101154	0.0166366	0.0501618	0.00367336
1047	ECEL1	0.101465	4.21279e-06	0.00378612	0.913594
1048	PDE2A	0.101465	0.0155572	1.08456e-05	0.476121
1049	CRISP3	0.101465	0.000238433	0.0152204	0.0119425
1050	CHRNG	0.101777	4.21279e-06	0.00378612	0.299426
1051	ATG16L2	0.101777	0.00139488	1.08456e-05
1052	DST	0.101777	0.000859984	0.00899307	0.0144517
1053	ARAP1	0.102088	0.00139488	1.08456e-05	0.11886
1054	LCA5	0.102088	0.0383598	0.00774006	0.0173085
1055	AGBL3	0.1024	0.0109909	1.10355e-05	0.545739
1056	ME1	0.1024	0.0182009	0.0117262	0.0163877
1057	CALD1	0.102711	0.0109909	1.10355e-05	0.413068
1058	EPHA7	0.102711	0.000666265	0.00379615	0.0108659
1059	ADI1	0.103023	0.00294171	1.12881e-05	0.0427193
1060	MMS22L	0.103023	0.00418345	0.0338589	0.0191525
1061	EIF4E2	0.103334	4.21279e-06	0.00378612	0.637296
1062	RNASEH1-AS1	0.103334	0.00657644	1.12881e-05
1063	SNX3	0.103334	0.000867357	0.0117553	0.000395178
1064	POP1	0.103645	4.27052e-06	0.00927658	0.381423
1065	SORBS2	0.103645	0.00033695	1.14176e-05	0.422713
1066	MCM9	0.103645	0.0505148	0.00503646	0.00958839
1067	ERICH5	0.103957	4.27052e-06	0.0121029
1068	SNORD1A	0.103957	0.00103182	1.19851e-05
1069	FAM184A	0.103957	0.0237117	0.00503646	0.00133633
1070	RPL30	0.104268	4.27052e-06	0.0121029	0.299649
1071	SNHG16	0.104268	0.00103182	1.19851e-05
1072	SAMD3	0.104268	0.00070964	0.0368235	0.010616
1073	RIDA	0.104579	4.27052e-06	0.00927658
1074	SNORD1B	0.104579	0.00103182	1.19851e-05
1075	OLIG3	0.104579	0.011104	0.030159	0.0205814
1076	SNORA72	0.104891	4.27052e-06	0.0121029
1077	PRCD	0.104891	0.00103182	1.19851e-05
1078	CITED2	0.104891	0.00398367	0.0349453	0.00652234
1079	AKR1B10	0.105202	4.35334e-06	0.0208136
1080	SNORD1C	0.105202	0.00103182	1.19851e-05
1081	NOX3	0.105202	0.00292801	0.000118063	0.0125034
1082	AKR1B1	0.105513	4.35334e-06	0.0208136	0.524977
1083	TAGAP	0.105513	0.0153319	0.0106466	0.000100903
1084	AKR1B15	0.105824	4.35334e-06	0.0208136	0.117934
1085	AANAT	0.105824	0.000467766	1.19851e-05	0.415494
1086	SLC44A5	0.106135	4.41206e-06	0.00567427	0.686592
1087	RHBDF2	0.106135	0.00103182	1.19851e-05	0.283788
1088	GPER	0.106135			0.0145707
1089	CCN4	0.106447	4.44065e-06	0.000450714
1090	PCGF3	0.106447	0.00901833	1.2059e-05	0.833499
1091	ARL4A	0.106447	0.00235903	0.0187732	0.000910904
1092	SLA	0.106758	4.44065e-06	0.000450714	0.126587
1093	LOC100129917	0.106758	0.00250044	1.2059e-05
1094	C7orf41	0.106758			0.0127067
1095	LINC01387	0.107069	4.47107e-06	0.000969437
1096	CPLX1	0.107069	0.00250044	1.2059e-05	0.881349
1097	GARS	0.107069			0.0115775
1098	LYST	0.10738	4.5091e-06	0.0117836	0.322636
1099	SLC49A3	0.10738	0.00901833	1.2059e-05
1100	ABCA13	0.10738	0.00102848	0.00053885	0.0188364
1101	NID1	0.107691	4.5091e-06	0.000163055	0.927134
1102	PKDREJ	0.107691	0.00717693	1.21323e-05	0.753931
1103	ZNF92	0.107691	0.00497943	0.00126818	0.00996545
1104	TRMU	0.108002	0.00717693	1.21323e-05	0.155129
1105	WBSCR28	0.108002			0.00557922
1106	NAP1L1	0.108313	4.64697e-06	0.000129997	0.741754
1107	GTSE1-DT	0.108313	0.00717693	1.21323e-05
1108	CD36	0.108313	0.000886132	0.0224388	0.00367297
1109	LINC01377	0.108624	4.65466e-06	0.00131938
1110	GTSE1	0.108624	0.00717693	1.21323e-05	0.0995678
1111	STEAP2	0.108624	0.000187854	0.00662896	0.00741363
1112	PIGH	0.108935	4.79539e-06	0.0361029	0.149368
1113	UNC5A	0.108935	0.0018995	1.26292e-05
1114	BRI3	0.108935	0.034891	0.004537	0.000755382
1115	MIR151B	0.109246	0.000219185	1.26382e-05
1116	ZNF789	0.109246	0.0236197	0.000854455	0.00295372
1117	TMEM229B	0.109557	4.79539e-06	0.0083885	0.971706
1118	MIR342	0.109557	0.000219185	1.26382e-05
1119	ZKSCAN5	0.109557	0.0225759	0.0016997	0.000270285
1120	PLEKHH1	0.109868	4.79539e-06	0.0083885
1121	EVL	0.109868	0.000219185	1.26382e-05	0.218458
1122	MOSPD3	0.109868	0.0588536	0.000416075	0.000856408
1123	ARG2	0.110179	4.79539e-06	0.0083885	0.375109
1124	ERG	0.110179	0.00237787	1.30451e-05	0.235949
1125	GNB2	0.110179	0.0420148	0.000416075	0.00793026
1126	PYGM	0.11049	0.000327894	1.32182e-05	0.506021
1127	POP7	0.11049	0.0229099	0.000416075	0.00121089
1128	LINC02523	0.1108	4.89809e-06	0.0140534
1129	MAP4K2	0.1108	0.000327894	1.32182e-05	0.121032
1130	RINT1	0.1108	0.00306341	0.0301709	0.000243011
1131	PWWP2B	0.111111	4.9482e-06	0.00162922	0.452638
1132	EHD1	0.111111	0.000327894	1.32182e-05	0.59705
1133	SND1	0.111111	0.00711062	0.000299189	0.0204013
1134	LINC02870	0.111422	4.9482e-06	0.00478011
1135	SF1	0.111422	0.000327894	1.32182e-05	0.0581617
1136	CALU	0.111422	0.000124931	0.0283335	0.0142889
1137	INPP5A	0.111733	4.9482e-06	0.000167579	0.71455
1138	TAS2R5	0.111733	0.00900731	0.0348498	0.0086539
1139	ARHGAP26-IT1	0.112044	5.03888e-06	0.00116682
1140	RASGRP2	0.112044	0.000327894	1.32182e-05	0.732675
1141	ATP6V0E2	0.112044	0.0156791	0.00104278	0.0185067
1142	NRXN2	0.112354	0.000327894	1.32182e-05	0.766424
1143	GNA12	0.112354	0.0179291	0.000155761	0.00950567
1144	MIR302A	0.112665	5.11088e-06	0.00489149
1145	CDC42BPG	0.112665	0.000327894	1.32182e-05	0.911958
1146	PMS2	0.112665	0.00264612	0.00608157	0.0182957
1147	MIR302C	0.112976	5.11088e-06	0.00489149
1148	EIF2AK1	0.112976	0.00264612	0.00608157	0.015333
1149	MIR367	0.113286	5.11088e-06	0.00489149
1150	USP3-AS1	0.113286	0.00530787	1.32284e-05
1151	ICA1	0.113286	0.000191851	0.0204253	0.00836229
1152	MIR302CHG	0.113597	5.11088e-06	0.00489149
1153	HERC1	0.113597	0.00530787	1.32284e-05	0.409241
1154	JAZF1	0.113597	0.00110373	0.00434412	0.0106682
1155	ZGRF1	0.113908	5.11088e-06	0.00119357
1156	PPP6R3	0.113908	0.00141192	1.34676e-05	0.124097
1157	MIR302D	0.114218	5.11088e-06	0.00489149
1158	LRP5	0.114218	0.0395108	1.34676e-05	0.683067
1159	TBL2	0.114218	0.0279077	0.00187125	0.00130729
1160	ANK2	0.114529	5.11088e-06	0.00489149	0.804991
1161	C11orf24	0.114529	0.0395108	1.34676e-05	0.484583
1162	SEMA3C	0.114529	0.00667238	0.0158732	0.00845904
1163	LARP7	0.114839	5.11088e-06	0.00489149	0.454923
1164	TFDP1	0.114839	0.00994751	1.35423e-05	0.0380915
1165	PDK4	0.114839	0.00905611	0.0011825	0.00645074
1166	MIR302B	0.11515	5.11088e-06	0.00489149
1167	LOC101928841	0.11515	0.00245901	1.35423e-05
1168	CYP3A4	0.11515	0.0014972	0.0240084	0.0153463
1169	LRP3	0.11546	5.3161e-06	0.018366	0.122887
1170	DCUN1D2	0.11546	0.00769423	1.35423e-05	0.792146
1171	MOGAT3	0.11546	0.0121206	0.0029327	0.00449477
1172	WDR88	0.115771	5.3161e-06	0.0217513	0.0761958
1173	TMCO3	0.115771	0.00245901	1.35423e-05	0.410862
1174	FIS1	0.115771	0.0183919	0.0029327	0.000308603
1175	GPATCH1	0.116081	5.3161e-06	0.0294526	0.153969
1176	ADPRHL1	0.116081	0.00245901	1.35423e-05	0.197781
1177	POLR2J	0.116081	0.0174648	0.0113711	0.00308491
1178	RHPN2	0.116392	5.3161e-06	0.0294526	0.131462
1179	YIF1A	0.116392	0.00424448	1.39596e-05	0.341598
1180	IQUB	0.116392	0.00243003	0.0152641	0.00575795
1181	HCCAT5	0.116702	5.36614e-06	0.00628866
1182	B4GAT1	0.116702	0.00836881	1.39596e-05
1183	WASL	0.116702	0.000123521	0.00273147	0.00960311
1184	BRI3BP	0.117013	5.42007e-06	0.00770688	0.294503
1185	LOC102724064	0.117013	0.00424448	1.39596e-05
1186	WDR91	0.117013	0.0422776	0.00161282	0.0172374
1187	SCARB1	0.117323	5.42007e-06	0.0155525	0.109714
1188	SLC29A2	0.117323	0.0108677	1.39596e-05	0.0367313
1189	MKRN1	0.117323	0.00248134	0.0084937	0.00526759
1190	UBC	0.117633	5.42007e-06	0.00770688	0.497463
1191	NPAS4	0.117633	0.00836881	1.39596e-05	0.317403
1192	KEL	0.117633	0.000121961	0.0327596	0.00405629
1193	MIR5188	0.117944	5.42007e-06	0.0161418
1194	CD248	0.117944	0.00761171	1.39596e-05	0.141849
1195	ZNF786	0.117944	0.018597	0.00451813	0.0181355
1196	DHX37	0.118254	5.42007e-06	0.00770688	0.485506
1197	BRMS1	0.118254	0.00836881	1.39596e-05	0.62576
1198	AY461701	0.118254			0.00858016
1199	RPSAP9	0.118564	5.4764e-06	0.0108444
1200	PELI3	0.118564	0.014385	1.39596e-05	0.292335
1201	EFHA2	0.118564			0.00914241
1202	PCSK5	0.118875	5.4764e-06	0.0108444	0.555526
1203	RIN1	0.118875	0.00761171	1.39596e-05	0.626246
1204	ZDHHC2	0.118875	0.00179101	0.00203159	0.000449733
1205	LINC00999	0.119185	5.52248e-06	0.114271
1206	TMEM109	0.119185	0.00968804	1.42251e-05	0.511869
1207	XPO7	0.119185	0.00435726	0.000334048	0.0121525
1208	SEPTIN7P9	0.119495	5.52248e-06	0.114271
1209	CD6	0.119495	0.00364049	1.42251e-05	0.448585
1210	EPB49	0.119495			0.000177172
1211	COG5	0.119805	5.56054e-06	0.00283586	0.28134
1212	CCDC86	0.119805	0.0281697	1.42251e-05	0.340013
1213	SORBS3	0.119805	0.000554883	0.0102396	0.0177905
1214	CSF2RB	0.120115	5.56669e-06	0.000817213	0.512751
1215	PRPF19	0.120115	0.00968647	1.42251e-05	0.209106
1216	LL22NC01-81G9.3	0.120426	5.56669e-06	0.000817213
1217	PTGDR2	0.120426	0.00968804	1.42251e-05
1218	NCF4	0.120736	5.56669e-06	0.000817213	0.103275
1219	TMEM132A	0.120736	0.00968804	1.42251e-05	0.628399
1220	NCF4-AS1	0.121046	5.56669e-06	0.000817213
1221	ZP1	0.121046	0.0212686	1.42251e-05	0.567523
1222	PPP2R2A	0.121046	0.00252615	0.0145889	0.0172735
1223	PVALB	0.121356	5.56669e-06	0.000817213	0.8004
1224	ERFL	0.121356	0.00301073	1.43441e-05
1225	BNIP3L	0.121356	0.00252615	0.0100074	0.00502076
1226	IFT27	0.121666	5.56669e-06	0.00182247	0.570386
1227	LYPD4	0.121666	0.0105939	1.43441e-05	0.0843999
1228	L17325	0.121666			0.00736402
1229	KLRF2	0.121976	5.56692e-06	0.0192927
1230	RPS19	0.121976	0.00733283	1.43441e-05	0.325378
1231	POTEA	0.121976	0.0263405	0.00272119	0.0060025
1232	NBL1	0.122286	5.66377e-06	0.000298063
1233	DMRTC2	0.122286	0.00733283	1.43441e-05	0.227149
1234	RIMS2	0.122286	0.00157619	0.0188616	0.0127117
1235	CAPZB	0.122596	5.66377e-06	0.000262757	0.440515
1236	LOC100505585	0.122596	0.0105939	1.43441e-05
1237	ZFPM2	0.122596	0.00254143	0.0175666	0.0160819
1238	MICOS10-NBL1	0.122906	5.66377e-06	0.000298063
1239	ARHGEF1	0.122906	0.00733283	1.43441e-05	0.750796
1240	GRINA	0.122906	0.0129605	0.000769079	0.000196018
1241	HTR6	0.123216	5.66377e-06	0.000298063	0.641804
1242	MIR6797	0.123216	0.00733283	1.43441e-05
1243	MAF1	0.123216	0.00959928	0.00278874	0.000203001
1244	MICOS10	0.123526	5.66377e-06	0.000298063
1245	RPS14P3	0.123836	5.66377e-06	0.000298063
1246	CDC14A	0.123836	0.000138276	1.46158e-05	0.9631
1247	FLJ14107	0.123836			0.00424599
1248	LOC105378614	0.124146	5.66377e-06	0.000298063
1249	GPR88	0.124146	0.000138276	1.46158e-05	0.382372
1250	LINC01788	0.124456	5.66588e-06	0.0211804
1251	MIR6075	0.124456	0.0334652	1.46407e-05
1252	ADAM3A	0.124765	0.0235534	0.203574	0.00511963
1253	PBX1-AS1	0.125075	5.91586e-06	0.0432245
1254	LPCAT1	0.125075	0.000987125	1.46407e-05	0.0504836
1255	ANK1	0.125075	0.0035777	0.0010478	0.00127296
1256	PBX1	0.125385	5.91586e-06	0.000515664	0.0996993
1257	DKK4	0.125385	0.0206328	0.00254409	0.00242855
1258	KMT5C	0.125695	5.98829e-06	0.000933013
1259	TTPA	0.125695	0.0266424	0.0111015	0.0120733
1260	TMEM86B	0.126005	5.98829e-06	0.000933013	0.0270231
1261	WIPI2	0.126005	0.0185831	1.52293e-05	0.269554
1262	SLCO5A1	0.126005	0.00654832	0.0373457	0.00989918
1263	DNAAF3	0.126314	5.98829e-06	0.00132637
1264	ZNF890P	0.126314	0.0185831	1.52293e-05
1265	CA1	0.126314	0.0427125	0.0136654	0.0176451
1266	MIR6803	0.126624	5.98829e-06	0.000933013
1267	SLC29A4	0.126624	0.00761421	1.52293e-05	0.601081
1268	MMP16	0.126624	0.0027192	0.00138765	0.00540981
1269	HSPBP1	0.126934	5.98829e-06	0.000933013	0.840934
1270	KIF21B	0.126934	0.00230583	1.53615e-05	0.72981
1271	RGS22	0.126934	0.0106543	0.003454	0.0123079
1272	SYT5	0.127243	5.98829e-06	0.00132637	0.445197
1273	CACNA1S	0.127243	0.00230583	1.53615e-05	0.681924
1274	TMEM65	0.127243	0.0123565	0.010157	0.0192473
1275	MIR6804	0.127553	5.98829e-06	0.000933013
1276	LOC105377342	0.127553	0.013405	1.54803e-05
1277	TATDN1	0.127553	0.00387185	0.00688511	0.00431932
1278	TNNI3	0.127863	5.98829e-06	0.00132637	0.790452
1279	ZC3H3	0.127863	0.000291866	0.00207103	0.0165909
1280	PTPRH	0.128172	5.98829e-06	0.00132637	0.844951
1281	LUC7L	0.128172	0.00810243	1.56482e-05	0.301708
1282	TSTA3	0.128172			0.0180774
1283	BRSK1	0.128482	5.98829e-06	0.000933013	0.636666
1284	PDIA2	0.128482	0.00810243	1.56482e-05	0.216932
1285	SHARPIN	0.128482	0.00959928	0.00916292	0.0187182
1286	TNNT1	0.128791	5.98829e-06	0.00132637	0.563479
1287	FAM234A	0.128791	0.00810243	1.56482e-05
1288	DMRT2	0.128791	0.0527493	0.00779082	0.00085733
1289	PPP6R1	0.129101	5.98829e-06	0.000933013	0.360649
1290	RCL1	0.129101	0.0106999	0.0583863	0.00210094
1291	MIR6802	0.12941	5.98829e-06	0.000933013
1292	ARHGDIG	0.12941	0.00810243	1.56482e-05	0.384175
1293	RRAGA	0.12941	0.0100426	0.0027206	0.0203338
1294	FAM76B	0.12972	6.0422e-06	0.0372286	0.472843
1295	RGS11	0.12972	0.00810243	1.56482e-05	0.231589
1296	DNAJB5	0.12972	0.0677867	0.000245786	0.0203092
1297	CEP57	0.130029	6.0422e-06	0.0372286	0.0294784
1298	NUP50	0.130029	0.00471366	1.7338e-05	0.923644
1299	LOC100132167	0.130029			0.00866208
1300	LOC105373064	0.130339	0.00471366	1.7338e-05
1301	GDA	0.130339	0.00745087	0.0201653	0.00298142
1302	ZNF726	0.130648	6.16301e-06	0.0748141
1303	NUP50-DT	0.130648	0.00471366	1.7338e-05
1304	VPS13A	0.130648	0.0019991	0.0568935	0.00600077
1305	RPSAP58	0.130958	6.16301e-06	0.00433034	0.453117
1306	KIAA0930	0.130958	0.00471366	1.7338e-05
1307	C9orf89	0.130958			0.00693163
1308	DNAJC24	0.131267	6.1706e-06	0.00534553	0.145957
1309	APBA3	0.131267	0.00156975	1.75214e-05	0.715694
1310	CYLC2	0.131267	0.000435744	0.154297	0.00915451
1311	HTR4	0.131576	6.1866e-06	0.0284125	0.596282
1312	MATK	0.131576	0.00156975	1.75214e-05	0.0470125
1313	OR13C8	0.131576	0.00337204	0.0273732	0.0104797
1314	IPO5P1	0.131886	6.20398e-06	0.185247
1315	ZFR2	0.131886	0.00156975	1.75214e-05
1316	SLC31A1	0.131886	0.0255956	0.000208603	0.00357093
1317	ZNF724	0.132195	6.20398e-06	0.118809
1318	RAX2	0.132195	0.00156975	1.75214e-05	0.929246
1319	TLR4	0.132195	0.000608266	0.00020004	0.00876643
1320	ERVV-1	0.132504	6.26185e-06	0.0113439
1321	ATCAY	0.132504	0.00156975	1.75214e-05	0.299272
1322	OR1N2	0.132504	0.0244066	0.146583	0.0152162
1323	ZNF816	0.132813	6.26185e-06	0.0113439
1324	BRD1	0.132813	0.0358557	1.76157e-05	0.272848
1325	OR1L6	0.132813	0.00271398	0.0189369	0.0166455
1326	ERVV-2	0.133123	6.26185e-06	0.0113439
1327	ZBED4	0.133123	0.0658486	1.76157e-05	0.45159
1328	GPR21	0.133123	0.00578409	0.000792793	0.0113896
1329	ZNF816-ZNF321P	0.133432	6.26185e-06	0.000904459
1330	KIF2B	0.133432	0.00474453	1.76911e-05	0.922901
1331	RXRA	0.133432	0.000489036	0.0131418	0.00776186
1332	PSD2	0.133741	0.00320366	1.80678e-05	0.294908
1333	ZNF702P	0.13405	6.26185e-06	0.0113439	0.340005
1334	CXXC5-AS1	0.13405	0.00676647	1.80678e-05
1335	BNC2	0.13405	0.00764555	0.00252002	0.0100347
1336	PSD2-AS1	0.134359	0.00320366	1.80678e-05
1337	HAUS6	0.134359	0.00438999	0.0197838	0.00487082
1338	HLTF-AS1	0.134669	6.26486e-06	0.00157771
1339	BAG1	0.134669	0.000921703	0.0124031	0.0025927
1340	HLTF	0.134978	6.26486e-06	0.00157771	0.777667
1341	CENATAC	0.134978	0.00448805	1.82277e-05
1342	DCAF12	0.134978	0.0101066	0.00534077	0.00134076
1343	GRM8	0.135287	6.39767e-06	0.00464029	0.914952
1344	HYOU1	0.135287	0.0131065	1.82277e-05	0.530881
1345	KIAA1539	0.135287			0.00458513
1346	DAGLA	0.135596	6.4181e-06	0.00103	0.691547
1347	TRAPPC4	0.135596	0.00448805	1.82277e-05	0.152195
1348	GNE	0.135596	0.0156882	0.0194048	0.00946322
1349	SYT7	0.135905	6.4181e-06	0.00720226	0.720271
1350	RPS25	0.135905	0.013899	1.82277e-05	0.701368
1351	PAX5	0.135905	0.0121604	0.00219311	0.00606201
1352	RPLP0P2	0.136214	6.4181e-06	0.00720226	0.913348
1353	C2CD2L	0.136214	0.0131065	1.82277e-05	0.594241
1354	LOC101927495	0.136523	6.4181e-06	0.00720226
1355	HINFP	0.136523	0.0131065	1.82277e-05	0.935194
1356	ISCA1	0.136523	0.00128271	0.00705856	0.0109801
1357	MYRF	0.136832	6.4181e-06	0.00103
1358	RPL23AP64	0.136832	0.013899	1.82277e-05	0.0582483
1359	OGN	0.136832	0.0145537	0.123764	0.00112589
1360	ZNF333	0.137141	6.5364e-06	0.00512977	0.653861
1361	SLC37A4	0.137141	0.013899	1.82277e-05	0.245698
1362	ASPN	0.137141	0.0145537	0.123764	0.0109683
1363	ADGRE2	0.13745	6.5364e-06	0.0155336
1364	VPS11	0.13745	0.013899	1.82277e-05	0.85321
1365	ECM2	0.13745	0.017847	0.123764	0.00596714
1366	ADGRE3	0.137759	6.5364e-06	0.00512977
1367	BCL9L	0.137759	0.00448805	1.82277e-05	0.283361
1368	HEMGN	0.137759	0.0026068	0.0350266	0.00583854
1369	TPCN1	0.138068	6.6315e-06	0.0079275	0.315334
1370	TARP	0.138068	0.000523393	1.89954e-05	0.417353
1371	OR13C5	0.138068	0.059833	0.682212	0.00274116
1372	SLC8B1	0.138376	6.6315e-06	0.0137656
1373	TRG-AS1	0.138376	0.000523393	1.89954e-05
1374	ABCA1	0.138376	0.000436772	0.020249	0.00512922
1375	MIR6762	0.138685	6.6315e-06	0.0079275
1376	TMEM271	0.138685	0.0155012	1.90213e-05
1377	STOM	0.138685	0.00626656	0.0107075	0.000278708
1378	PLBD2	0.138994	6.6315e-06	0.0137656	0.752672
1379	ATP5ME	0.138994	0.00901833	1.90213e-05
1380	ZBTB26	0.138994	0.00151332	0.000792793	0.0197534
1381	IQCD	0.139303	6.6315e-06	0.0079275	0.718985
1382	MYL5	0.139303	0.00901833	1.90213e-05	0.721092
1383	AK1	0.139303	0.00120895	0.00159494	0.00229358
1384	DDX54	0.139612	6.6315e-06	0.0079275	0.687063
1385	PDE6B	0.139612	0.00901833	1.90213e-05	0.578678
1386	ST6GALNAC4	0.139612	0.00539956	0.00184512	0.00111209
1387	NOC4L	0.13992	0.00851032	1.91583e-05	0.424163
1388	DPM2	0.13992	0.00539956	0.00184512	0.000224644
1389	CDKN2A	0.140229	6.85684e-06	0.00954445	0.959779
1390	EP400	0.140229	0.000409072	1.91583e-05	0.634424
1391	ZER1	0.140229	0.00174121	0.00517091	0.00279703
1392	CDKN2B-AS1	0.140538	6.85684e-06	0.00954445
1393	EP400P1	0.140538	0.00851032	1.91583e-05
1394	DPP7	0.140538	0.00666051	0.000473539	0.0181506
1395	CDKN2B	0.140847	6.85684e-06	0.00954445	0.531304
1396	SNORA49	0.140847	0.00416194	1.91583e-05
1397	TMEM131	0.141155	7.28527e-06	0.000312158
1398	GALNTL6	0.141464	7.52918e-06	0.024903	0.389621
1399	TFCP2L1	0.141464	0.000441362	1.94269e-05	0.37654
1400	GATA3	0.141464	0.00277606	0.00103051	0.00544879
1401	LOC441052	0.141772	7.52918e-06	0.024903
1402	MIR194-2HG	0.141772	0.000430278	2.09612e-05
1403	ZNF487P	0.141772			1.94e-07
1404	HHIP	0.142081	7.58176e-06	0.00534851	0.476461
1405	MIR10392	0.142081	0.000430278	2.09612e-05
1406	ABCB5	0.14239	7.60415e-06	0.00957209	0.122265
1407	PSD3	0.14239	0.000244012	2.10982e-05	0.52165
1408	NCOA4	0.14239	0.0524915	0.00521391	0.00305102
1409	LINC02545	0.142698	7.62704e-06	0.0312684
1410	KCNK7	0.142698	0.000176239	2.12549e-05	0.801233
1411	SUPV3L1	0.142698	0.0642282	0.00958755	0.00222255
1412	LINC02548	0.143007	7.62704e-06	0.186356
1413	RELA	0.143007	0.000176239	2.12549e-05	0.430272
1414	CFLP1	0.143007			0.000400494
1415	EFHD1	0.143315	7.67021e-06	0.00378612	0.148394
1416	MIR4690	0.143315	0.000176239	2.12549e-05
1417	PCGF5	0.143315	0.00277861	0.0154231	0.000326196
1418	GIGYF2	0.143624	7.67021e-06	0.00216454	0.119926
1419	ZNRD2-AS1	0.143624	0.000176239	2.12549e-05
1420	HECTD2	0.143624	0.0158405	0.0186391	0.00219275
1421	MIR5001	0.143932	7.67021e-06	0.0060157
1422	PCNX3	0.143932	0.000176239	2.12549e-05
1423	KIF11	0.143932	0.039884	0.00263661	0.00223997
1424	TIGD1	0.144241	7.67021e-06	0.0060157	0.134311
1425	MIR4489	0.144241	0.000176239	2.12549e-05
1426	DPCD	0.144241	0.0177583	0.0682524	0.000436007
1427	HMCN1	0.144549	7.7653e-06	0.00220185	0.038799
1428	KAT5	0.144549	0.000176239	2.12549e-05	0.133877
1429	TECTB	0.144549	0.00180144	0.00149442	0.00100693
1430	LINC01350	0.144857	7.7653e-06	0.0175965
1431	SIPA1	0.144857	0.000176239	2.12549e-05	0.902628
1432	TDRD1	0.144857	0.00401137	0.000179514	0.0195761
1433	LINC02737	0.145166	7.79723e-06	0.251314
1434	MAP3K11	0.145166	0.000176239	2.12549e-05	0.561414
1435	C10orf137	0.145166			0.0137588
1436	JRKL-AS1	0.145474	7.79723e-06	0.251314
1437	LTBP3	0.145474	0.000176239	2.12549e-05	0.650258
1438	VENTX	0.145474	0.0179814	0.000324719	0.00143865
1439	TAAR1	0.145783	7.87458e-06	0.000751819	0.269274
1440	RERE	0.145783	0.00198119	2.19108e-05	0.569401
1441	AKR1C2	0.145783	0.0101359	0.0268689	0.00256218
1442	TAAR2	0.146091	7.87458e-06	0.000751819	0.577083
1443	SNORD128	0.146091	0.0543656	2.19108e-05
1444	KIN	0.146091	0.00985515	0.0153867	0.00414815
1445	TAAR3P	0.146399	7.87458e-06	0.0150795
1446	RGS3	0.146399	0.0017435	2.23878e-05	0.360385
1447	FAM188A	0.146399			0.0149282
1448	TAAR5	0.146707	7.87458e-06	0.0599621	0.642789
1449	TENT4A	0.146707	0.0039297	2.2567e-05
1450	PTPLA	0.146707			0.00253032
1451	DOCK4	0.147016	8.05102e-06	0.0313917	0.361573
1452	LINC02236	0.147016	0.0039297	2.2567e-05
1453	ZNF277	0.147324	8.05102e-06	0.0313917	0.120371
1454	LINC02102	0.147324	0.0039297	2.2567e-05
1455	OGDHL	0.147324	0.0168539	0.00243129	0.0150822
1456	MIR6768	0.147632	8.14223e-06	0.000252241
1457	CELF2	0.147632	0.00104405	2.28532e-05	0.502512
1458	SGMS1	0.147632	0.000545126	0.0104739	0.00158996
1459	GPR22	0.14794	8.15366e-06	0.0838132	0.563724
1460	SLC8A2	0.14794	0.00188323	2.32078e-05
1461	FAM13C	0.14794	0.00390708	0.00334397	0.0157258
1462	DLL1	0.148248	8.2143e-06	0.00114404	0.659781
1463	MEIS3	0.148248	0.00188323	2.32078e-05	0.689019
1464	ANK3	0.148248	0.00113646	0.0016689	0.012926
1465	LOC154449	0.148556	8.2143e-06	0.00114404
1466	KPTN	0.148556	0.00473684	2.32078e-05	0.873014
1467	SAR1A	0.148556	0.00624031	0.00147168	0.0184665
1468	LINC01624	0.148865	8.2143e-06	0.000608902
1469	NAPA	0.148865	0.00473684	2.32078e-05	0.212665
1470	NPFFR1	0.148865	0.0025859	0.00147168	0.000478381
1471	MIR4644	0.149173	8.2143e-06	0.00114404
1472	ZNF541	0.149173	0.00473684	2.32078e-05	0.300533
1473	ANKRD22	0.149173	0.0612477	0.00192256	0.00231277
1474	LOC285804	0.149481	8.2143e-06	0.00114404
1475	NAPA-AS1	0.149481	0.00188323	2.32078e-05
1476	NUDT9P1	0.149481	0.00277861	0.0154231	0.0126291
1477	FAM120B	0.149789	8.2143e-06	0.00114404	0.0591883
1478	BICRA	0.149789	0.00537973	2.32078e-05
1479	ARHGAP19	0.149789	0.00153683	0.000608965	0.0459301
1480	AFF1	0.150097	8.28625e-06	0.00667023	0.996088
1481	FOXC2-AS1	0.150097	0.00370853	2.33626e-05
1482	SNTG1	0.150405	8.29023e-06	0.0118253	0.19984
1483	HPS1	0.150405	0.00442824	0.0157902	0.00114207
1484	VAV2	0.150713	8.33254e-06	0.00012086	0.511834
1485	ALOX12	0.150713	0.000388712	2.3585e-05	0.541491
1486	DNMBP	0.150713	0.0355471	0.00690549	0.000151042
1487	JCAD	0.151021	8.36188e-06	0.00921853
1488	TEKT1	0.151021	0.000388712	2.3585e-05	0.898161
1489	CWF19L1	0.151021	0.00182311	0.00173808	0.014968
1490	LOC101929279	0.151329	8.36188e-06	0.0629429
1491	ALOX12P2	0.151329	0.000388712	2.3585e-05
1492	ADM	0.151329	0.00857028	0.0219275	0.00929355
1493	ATP2C2-AS1	0.151637	8.39884e-06	0.00988305
1494	EVX2	0.151637	0.00867294	2.369e-05
1495	C11orf58	0.151637	0.00269573	0.0140495	0.0196051
1496	MEAK7	0.151944	8.39884e-06	0.00988305
1497	HOXD13	0.151944	0.0116841	2.369e-05	0.420838
1498	GTF2H1	0.151944	0.00295377	0.00632416	0.0108421
1499	ANO2	0.152252	8.6297e-06	0.0309132	0.654594
1500	HOXD4	0.152252	0.00867294	2.369e-05	0.486143
1501	OR4S2	0.152252	0.00654512	0.0678473	0.011694
1502	EPHX3	0.15256	8.67062e-06	0.000699161	0.698442
1503	HOXD8	0.15256	0.00867294	2.369e-05	0.562732
1504	OR8U1	0.15256	0.00840941	0.0694133	0.00470535
1505	CDH4	0.152868	8.68288e-06	0.00511541	0.253794
1506	MIR10B	0.152868	0.00867294	2.369e-05
1507	C11orf31	0.152868			0.00259919
1508	LOC100128310	0.153176	8.68288e-06	0.0228068
1509	LOC401021	0.153176	0.00867294	2.369e-05
1510	PLAC1L	0.153176			0.0104041
1511	AP1M2	0.153484	8.69696e-06	0.00197088	0.899566
1512	HOXD1	0.153484	0.00867294	2.369e-05	0.133901
1513	BEST1	0.153484	0.0131338	0.00219858	0.000362815
1514	ATG4D	0.153791	8.69696e-06	0.00627942	0.720171
1515	LNPK	0.153791	0.0116841	2.369e-05
1516	NUDT22	0.153791	0.000943333	0.00994451	0.0169044
1517	S1PR5	0.154099	8.69696e-06	0.00627942	0.798499
1518	HOXD9	0.154099	0.00867294	2.369e-05	0.604071
1519	VEGFB	0.154099	0.000943333	0.00994451	0.0118371
1520	HOXD3	0.154407	0.00867294	2.369e-05	0.300241
1521	MIR1238	0.154714	8.69696e-06	0.00627942
1522	HOXD12	0.154714	0.0116841	2.369e-05	0.832112
1523	SLC44A2	0.155022	8.69696e-06	0.00197088	0.874611
1524	HOXD11	0.155022	0.0116841	2.369e-05	0.537421
1525	FOLR3	0.155022	0.000427529	0.00177371	0.0143172
1526	KRI1	0.15533	8.69696e-06	0.00697635	0.518714
1527	MIR7704	0.15533	0.00867294	2.369e-05
1528	POLD3	0.15533	0.00840296	0.00650562	0.00244167
1529	ILF3	0.155637	8.69696e-06	0.00197088	0.473086
1530	HAGLROS	0.155637	0.00867294	2.369e-05
1531	UVRAG	0.155637	0.00308703	0.0125359	0.0095493
1532	KEAP1	0.155945	8.69696e-06	0.00627942	0.967085
1533	HOXD10	0.155945	0.00867294	2.369e-05	0.154432
1534	MED17	0.155945	0.00222112	0.0107628	0.00571617
1535	FAM155A	0.156253	8.75764e-06	0.0276917
1536	LOC101927243	0.156253	0.000498964	2.41271e-05
1537	ENDOD1	0.156253	0.000879694	0.00296827	0.0030068
1538	SNORD31B	0.15656	8.75764e-06	0.177045
1539	GSAP	0.15656	0.000148407	2.41271e-05
1540	C11orf1	0.15656	0.0335875	0.00128775	0.0198699
1541	ADRA2C	0.156868	8.8617e-06	0.00389619	0.0981758
1542	L1CAM	0.156868	1	2.48622e-05	0.655402
1543	ANKK1	0.156868	0.010778	0.0200145	0.0117166
1544	LINC02171	0.157175	8.8617e-06	0.00389619
1545	RNF152	0.157483	8.90877e-06	0.0426806	0.222699
1546	TMEM187	0.157483	1	2.48622e-05	0.918619
1547	ARHGEF12	0.157483	0.00569765	0.0044157	0.00515814
1548	LINC01331	0.15779	8.97714e-06	0.00760575
1549	HCFC1-AS1	0.15779	1	2.48622e-05
1550	AB064668	0.15779			0.0153111
1551	TSEN2	0.158098	9.01492e-06	0.00080671	0.382581
1552	IRAK1	0.158098	1	2.48622e-05	0.6117
1553	TIRAP	0.158098	0.00245692	0.00564752	0.00469879
1554	PPARG	0.158405	9.01492e-06	0.0054965	0.449977
1555	MIR3202-1	0.158405	1	2.48622e-05
1556	PAFAH1B2P2	0.158712	9.04773e-06	0.104782
1557	MIR718	0.158712	1	2.48622e-05
1558	CHID1	0.158712	0.00232682	0.000662311	0.00280976
1559	ZNF676	0.15902	9.04956e-06	0.00269553
1560	MECP2	0.15902	1	2.48622e-05	0.926475
1561	LMBRD1	0.159327	9.27525e-06	0.00743401	0.436032
1562	MIR3202-2	0.159327	1	2.48622e-05
1563	NAP1L4	0.159327	0.0038236	0.00275603	0.00715514
1564	COL19A1	0.159634	9.27525e-06	0.00743401	0.585756
1565	RENBP	0.159634	1	2.48622e-05	0.133665
1566	OR52A4	0.159634			0.0155412
1567	PDE8A	0.159942	9.34184e-06	0.00844942	0.374005
1568	HCFC1	0.159942	1	2.48622e-05	0.293192
1569	HBD	0.159942	0.0224749	0.00716074	0.0115654
1570	ZNF236	0.160249	9.40327e-06	0.00186562	0.2797
1571	ARHGAP4	0.160249	1	2.48622e-05	0.631885
1572	OR51B2	0.160249	0.0166675	0.0308575	0.00359783
1573	ZNF236-DT	0.160556	9.40327e-06	0.00186562
1574	MIR483	0.160556	0.00057558	2.49007e-05
1575	CYB5R2	0.160556	0.00312008	0.0100484	0.0183025
1576	ZNF729	0.160864	9.55124e-06	0.00269553
1577	IGF2-AS	0.160864	0.00245984	2.49007e-05
1578	STK33	0.160864	0.0119785	0.00154113	0.0116588
1579	DNM2	0.161171	9.5761e-06	0.00197088	0.319952
1580	TH	0.161171	0.00057558	2.49007e-05	0.67189
1581	ST5	0.161171			0.0074729
1582	QTRT1	0.161478	9.5761e-06	0.00197088	0.064981
1583	INS-IGF2	0.161478	0.00057558	2.49007e-05
1584	TMEM9B	0.161478	0.0253626	0.00434303	0.00408367
1585	MIR638	0.161785	9.5761e-06	0.00197088
1586	MIR4686	0.161785	0.00245984	2.49007e-05
1587	LYVE1	0.161785	0.0119455	0.000348258	0.00887655
1588	ZNF33A	0.162092	9.61342e-06	0.00531091	0.210951
1589	INS	0.162092	0.00057558	2.49007e-05	0.579206
1590	COPB1	0.162092	0.00932671	0.0265739	0.00399316
1591	CCNYL4	0.162399	9.61342e-06	0.0979233
1592	SOX6	0.162399	0.000996246	0.00672566	0.000789356
1593	ZNF37A	0.162707	9.61342e-06	0.0150176	0.264639
1594	CDPF1	0.162707	0.00717693	2.60221e-05
1595	COMMD9	0.162707	0.000983666	0.0197349	0.00580703
1596	IMMP2L	0.163014	9.86521e-06	0.000429493	0.68916
1597	PRG2	0.163014	0.0108338	0.000206332	0.00452588
1598	COL5A1-AS1	0.163321	9.9665e-06	0.0153658
1599	VWCE	0.163321	0.00544997	0.000125413	0.0110276
1600	COL5A1	0.163628	9.9665e-06	0.009884	0.171498
1601	MIR3116-2	0.163628	0.000254366	2.6771e-05
1602	CACNA1G	0.163935	9.98646e-06	0.00411274	0.982563
1603	L1TD1	0.163935	0.000533046	2.6771e-05	0.477159
1604	FCHSD2	0.163935	0.000872854	0.00145652	0.0103618
1605	MIR8059	0.164242	9.98646e-06	0.040538
1606	PATJ	0.164242	0.000254366	2.6771e-05
1607	PGM2L1	0.164242	0.0428461	0.00278086	0.0059694
1608	ABCC3	0.164549	9.98646e-06	0.00411274	0.870027
1609	C1QTNF1	0.164549	0.00121474	2.74842e-05	0.875286
1610	INTS4	0.164549	0.000168017	0.00273974	0.012034
1611	CACNA1G-AS1	0.164856	9.98646e-06	0.00411274
1612	CANT1	0.164856	0.011334	2.74842e-05	0.854357
1613	PRCP	0.164856	0.00963079	0.0247282	0.00872862
1614	LUC7L3	0.165163	9.98646e-06	0.00411274	0.53285
1615	CEP295NL	0.165163	0.000178568	2.74842e-05
1616	SESN3	0.165163	0.000317223	0.00296827	0.00422054
1617	ANKRD40	0.16547	9.98646e-06	0.040538	0.21629
1618	LGALS3BP	0.16547	0.0147533	2.74842e-05	0.970057
1619	CASP12	0.16547	0.00373002	0.0208034	0.0124047
1620	LOC100507634	0.165776	1.01071e-05	0.127354
1621	ENGASE	0.165776	0.011334	2.74842e-05	0.868112
1622	BTG4	0.165776	0.0181647	0.0094285	0.0110176
1623	USP24	0.166083	1.01071e-05	0.0105663	0.411938
1624	TIMP2	0.166083	0.000178568	2.74842e-05	0.393803
1625	USP28	0.166083	0.00738173	0.000249895	0.000589887
1626	MIR4422	0.16639	1.01071e-05	0.127354
1627	R3HCC1L	0.16639	0.0101493	2.75202e-05
1628	FAM55A	0.16639			0.00804844
1629	MIR4422HG	0.166697	1.01071e-05	0.127354
1630	FAM55D	0.166697			0.0191612
1631	MIR11400	0.167004	1.02893e-05	1
1632	MIR6515	0.167004	0.000654897	2.81108e-05
1633	OR10G7	0.167004	0.0127744	0.0103418	0.00151925
1634	ASAP2	0.167311	1.0398e-05	0.00340496	0.426729
1635	VSIG2	0.167311	0.00275966	0.0305034	0.0102
1636	DNASE2	0.167617	0.00099733	2.81108e-05	0.1498
1637	PTMS	0.167617	0.0153635	0.000474247	0.000106553
1638	SYCE2	0.167924	0.00122211	2.81108e-05
1639	KLRF1	0.167924	0.00886338	0.0124564	0.00854741
1640	LOH12CR1	0.168231			0.000655205
1641	CREBL2	0.168537	0.0221035	0.0131766	0.00147139
1642	CSF1R	0.168844	1.05879e-05	0.00334522	0.209936
1643	GADD45GIP1	0.168844	0.00122211	2.81108e-05	0.318335
1644	C12orf39	0.168844			0.00744542
1645	TIGD6	0.169151	1.05879e-05	0.00371041	0.689344
1646	DAND5	0.169151	0.00267192	2.81108e-05	0.752955
1647	CMAS	0.169151	0.00331736	0.00540583	0.00513911
1648	HMGXB3	0.169457	1.05879e-05	0.00371041
1649	ETNK1	0.169457	0.00572829	0.0024622	0.00134108
1650	PDGFRB	0.169764	1.05879e-05	0.00334522	0.857467
1651	CALR	0.169764	0.000654897	2.81108e-05	0.804496
1652	FGFR1OP2	0.169764	0.00366202	0.0256155	0.0131816
1653	CDX1	0.170071	1.05879e-05	0.00334522	0.0979516
1654	FARSA	0.170071	0.00122211	2.81108e-05	0.611376
1655	C12orf62	0.170071			0.00647679
1656	NR2F2	0.170377	1.0669e-05	0.000329021	0.64733
1657	KLF1	0.170377	0.00213823	2.81108e-05	0.0909236
1658	HSD17B6	0.170377	0.0132875	0.00514472	0.00817147
1659	NR2F2-AS1	0.170684	1.0669e-05	0.000329021
1660	CD22	0.170684	0.0124352	2.88652e-05	0.087933
1661	GLI1	0.170684	0.022065	0.0013797	0.00595677
1662	MIR1469	0.17099	1.0669e-05	0.000329021
1663	LINC01531	0.17099	0.0287796	2.88652e-05
1664	KIF5A	0.17099	0.0105066	0.000340176	0.608868
1665	LOC105369212	0.171297	1.0669e-05	0.0454568
1666	FFAR1	0.171297	0.0287796	2.88652e-05	0.543198
1667	MSRB3	0.171297	0.0353461	0.00542608	0.016413
1668	LINC00571	0.171603	1.08206e-05	0.00126327
1669	FFAR3	0.171603	0.0287796	2.88652e-05	0.846877
1670	LYZ	0.171603	0.00540344	0.00414818	0.0171991
1671	UFM1	0.17191	1.08206e-05	0.0242303	0.887147
1672	MIR5196	0.17191	0.0287796	2.88652e-05
1673	C12orf29	0.17191	0.000486632	0.0357313	0.0023939
1674	LRRTM4-AS1	0.172216	1.08411e-05	1
1675	GPR42	0.172216	0.0287796	2.88652e-05
1676	ISCU	0.172216	0.00207958	0.00200747	0.0161805
1677	LRRTM4	0.172522	1.08411e-05	0.156626	0.673479
1678	MAG	0.172522	0.00481303	2.88652e-05	0.420649
1679	ANKRD13A	0.172522	0.0132358	0.00494146	0.00574631
1680	ASTN2	0.172829	1.08682e-05	0.0281118	0.880575
1681	FAM187B	0.172829	0.00481303	2.88652e-05	0.969157
1682	SUDS3	0.172829	0.0001274	0.0160992	0.0182633
1683	TRIM32	0.173135	1.08682e-05	0.0310984	0.352081
1684	LOC284240	0.173135	0.0130995	2.89674e-05
1685	GTF2H3	0.173135	0.0023561	0.00310084	0.0159707
1686	ZNF415	0.173441	1.09257e-05	0.0208663	0.749344
1687	NFATC1	0.173441	0.0130995	2.89674e-05	0.64697
1688	NINJ2	0.173441	0.00187365	0.00367428	0.00154243
1689	ADARB2	0.173748	1.10904e-05	0.000226967	0.427614
1690	B4GALNT4	0.173748	0.000645904	2.93933e-05	0.795895
1691	KLRC3	0.173748	0.0351332	0.0015812	0.0136094
1692	LOC392232	0.174054	1.11265e-05	0.0532191
1693	PTDSS2	0.174054	0.000645904	2.93933e-05	0.731485
1694	KLRC1	0.174054	0.0351332	0.0015812	0.000786364
1695	KCNH1-IT1	0.17436	1.12168e-05	0.0654833
1696	IFITM5	0.17436	0.000645904	2.93933e-05
1697	CSDA	0.17436			0.00108987
1698	KCNH1	0.174667	1.12168e-05	0.0654833	0.291789
1699	ANO9	0.174667	0.00536269	2.93933e-05
1700	RCOR3	0.174973	1.12168e-05	0.0149275	0.417976
1701	IFITM3	0.174973	0.000645904	2.93933e-05	0.674387
1702	ABCD2	0.174973	0.00445922	0.00492021	0.00927997
1703	TRAF5	0.175279	1.12168e-05	0.0149275	0.561689
1704	SIGIRR	0.175279	0.00536269	2.93933e-05	0.434011
1705	NELL2	0.175279	0.00317016	0.00354818	0.00491316
1706	PKP3	0.175585	0.000645904	2.93933e-05	0.801885
1707	SLC11A2	0.175585	0.0385687	0.00959361	0.00613218
1708	CACNA1B	0.175891	1.1336e-05	0.00161446	0.848052
1709	GHDC	0.175891	0.000102466	3.01633e-05	0.881827
1710	KRT75	0.175891	0.000433894	0.000753238	0.0199797
1711	LOC105376331	0.176197	1.1336e-05	0.034158
1712	KCNH4	0.176197	0.000102466	3.01633e-05	0.547525
1713	KRT1	0.176197	0.000397365	0.0130919	0.00622749
1714	LOC100133077	0.176504	1.1336e-05	0.00293686
1715	STAT3	0.176504	0.000102466	3.01633e-05	0.138316
1716	MBP	0.17681	1.13656e-05	0.00292761	0.519367
1717	STAT5A	0.17681	0.000102466	3.01633e-05	0.771451
1718	DCD	0.17681	0.0106996	0.0242187	0.01145
1719	OSCAR	0.177116	1.13668e-05	0.000224894	0.242616
1720	HCRT	0.177116	0.000102466	3.01633e-05	0.348387
1721	KIAA0748	0.177116			0.0174452
1722	STAT5B	0.177422	0.000102466	3.01633e-05	0.778485
1723	ZBTB39	0.177422	0.00403544	0.0135751	0.0132252
1724	TFPT	0.177728	1.13668e-05	0.000224894	0.913444
1725	PABPC3	0.177728	0.0223166	3.04031e-05	0.795029
1726	CTDSP2	0.177728	0.0132606	0.000755915	0.00735737
1727	VSTM1	0.178034	1.13668e-05	0.000224894	0.570218
1728	TPTE2P1	0.178034	0.0100464	3.04031e-05
1729	RPS9	0.17834	1.13668e-05	0.000224894
1730	CENPJ	0.17834	0.00965684	3.04031e-05	0.76397
1731	GPN3	0.17834	0.0142013	0.00670836	0.0148958
1732	TSEN34	0.178646	1.13668e-05	0.000224894	0.786644
1733	MIR6872	0.178646	0.0408905	3.06775e-05
1734	PPTC7	0.178646	0.0158037	0.0363549	0.0147126
1735	TARM1	0.178952	1.13668e-05	0.000224894
1736	HYAL3	0.178952	0.0578765	3.06775e-05	0.744208
1737	TESC	0.178952	0.00260879	0.00047831	0.000385445
1738	CNOT3	0.179258	1.13668e-05	0.000224894	0.0496456
1739	LSMEM2	0.179258	0.0408905	3.06775e-05
1740	WSB2	0.179258	0.000164147	0.00902425	0.0112693
1741	PRPF31	0.179564	1.13668e-05	0.000224894	0.152297
1742	CYB561D2	0.179564	0.0408905	3.06775e-05	0.525694
1743	VSIG10	0.179564	0.000164147	0.00902425	0.00517634
1744	CLCNKB	0.179869	1.14629e-05	0.00117213	0.585034
1745	HYAL1	0.179869	0.0578765	3.06775e-05	0.900784
1746	RPLP0	0.179869	0.0134431	0.000243843	0.0159399
1747	HSPB7	0.180175	1.14629e-05	0.00383164	0.259663
1748	SEMA3B	0.180175	0.0408905	3.06775e-05	0.820817
1749	SPPL3	0.180175	0.046027	0.00033964	0.010143
1750	ZBTB17	0.180481	1.14629e-05	0.00117213	0.159242
1751	SEMA3B-AS1	0.180481	0.0408905	3.06775e-05
1752	HPD	0.180481	0.0274077	0.000795785	0.00365086
1753	FAM131C	0.180787	1.14629e-05	0.00383164	0.463425
1754	TUSC2	0.180787	0.0578765	3.06775e-05	0.0403994
1755	DDX51	0.180787	0.0251209	0.000161091	0.0196873
1756	SRARP	0.181093	1.14629e-05	0.00117213
1757	RASSF1	0.181093	0.0578765	3.06775e-05	0.776437
1758	SAP18	0.181093	0.0062338	0.00183696	0.00413255
1759	CLCNKA	0.181398	1.14629e-05	0.00117213	0.309196
1760	RASSF1-AS1	0.181398	0.0408905	3.06775e-05
1761	RNF17	0.181398	0.000884714	0.00975441	0.0581508
1762	MIR1260B	0.181704	1.15187e-05	0.000526623
1763	NAA80	0.181704	0.0578765	3.06775e-05
1764	POLR1D	0.181704	0.00612746	0.00371961	0.00309205
1765	MAML2	0.18201	1.15187e-05	0.000526623	0.747775
1766	HYAL2	0.18201	0.0578765	3.06775e-05	0.37916
1767	USPL1	0.18201	8.77812e-05	0.0373289	0.00462017
1768	SLAMF7	0.182316	1.19711e-05	0.00637183	0.281381
1769	GTF2F2	0.182316	0.000727026	0.0242417	0.00237174
1770	SLAMF1	0.182621	1.19711e-05	0.00637183	0.649658
1771	LINC01629	0.182621	0.000117114	3.09601e-05
1772	RAP2A	0.182621	0.00495176	0.0103389	0.0107492
1773	CD84	0.182927	1.19711e-05	0.00190924	0.61245
1774	ANGEL1	0.182927	0.000117114	3.09601e-05	0.370898
1775	UBAC2	0.182927	0.00224486	0.00412448	0.0118052
1776	CD48	0.183233	1.19711e-05	0.00637183	0.142336
1777	MECOM	0.183233	0.00011112	3.10025e-05	0.572642
1778	PARP4	0.183233	0.017584	0.0305841	0.0104032
1779	SDK1	0.183538	1.19989e-05	0.000740916	0.723158
1780	LOC101927789	0.183538	0.000385866	3.14053e-05
1781	USP12	0.183538	0.0941694	0.00863511	0.0184217
1782	MIR650	0.183844	1.20111e-05	0.547015
1783	TIGD3	0.183844	0.000830549	3.14053e-05	0.372106
1784	FLT3	0.183844	0.00262056	0.000450153	0.00967253
1785	POM121L1P	0.184149	1.20111e-05	1
1786	FRMD8	0.184149	0.000830549	3.14053e-05	0.99388
1787	SLC7A1	0.184149	0.00881736	0.00445867	0.0127581
1788	DSCAML1	0.184455	1.20355e-05	0.000325556	0.847925
1789	NEAT1	0.184455	0.000385866	3.14053e-05
1790	LOC445341	0.184455			0.00318419
1791	AUH	0.18476	1.20704e-05	0.000147184	0.482699
1792	DPF2	0.18476	0.000830549	3.14053e-05	0.312381
1793	MGC5590	0.18476			0.00243316
1794	MAEA	0.185066	1.2135e-05	0.00240343	0.289327
1795	MIR612	0.185066	0.000385866	3.14053e-05
1796	C13orf18	0.185066			0.000505795
1797	CTBP1	0.185371	1.2135e-05	0.00240343	0.746834
1798	SLC25A45	0.185371	0.000385866	3.14053e-05	0.413233
1799	LPAR6	0.185371	0.00179254	0.00253703	0.000697259
1800	PCLO	0.185677	1.22228e-05	0.00562398	0.810444
1801	SMAD6	0.185677	0.00136095	3.17062e-05	0.952362
1802	ANKRD10	0.185677	0.00337205	0.0343773	0.00992696
1803	OLFM4	0.185982	1.22843e-05	0.0118401	0.114803
1804	LINC01169	0.185982	0.00136095	3.17062e-05
1805	PCID2	0.185982	0.0001068	0.00221211	0.0610089
1806	TRABD2B	0.186288	1.25346e-05	0.0051781
1807	ACTR3-AS1	0.186288	0.0123402	3.1936e-05
1808	ATP4B	0.186288	0.0104862	0.000208834	0.00147102
1809	MIR548AJ1	0.186593	1.27394e-05	0.0206973
1810	LINC01191	0.186593	0.00309458	3.1936e-05
1811	PNP	0.186593	0.00132977	0.022977	0.0075192
1812	LINC01013	0.186898	1.27394e-05	0.0206973
1813	ACTR3	0.186898	0.0123402	3.1936e-05	0.330844
1814	RBM24	0.187204	1.29009e-05	0.026143	0.224458
1815	NECTIN1	0.187204	0.0144764	3.24811e-05
1816	ARHGAP5	0.187204	0.00274662	0.035934	0.00605521
1817	CNTLN	0.187509	1.30214e-05	0.0695334	0.448376
1818	GLOD5	0.187509	1	3.26021e-05
1819	CDKN3	0.187509	0.0145384	0.00290581	0.00256468
1820	CCZ1B	0.187814	1.30754e-05	0.331774
1821	WAS	0.187814	1	3.26021e-05	0.364308
1822	LGALS3	0.187814	0.00421565	0.00886206	0.00441005
1823	ZNF12	0.18812	1.30754e-05	0.00549771	0.519088
1824	GATA1	0.18812	1	3.26021e-05	0.0557176
1825	PPM1A	0.18812	0.0630558	0.00432372	0.00354793
1826	RSPH10B2	0.188425	1.30754e-05	0.00549771
1827	SUV39H1	0.188425	1	3.26021e-05	0.265839
1828	SLC38A6	0.188425	0.0252953	0.0732853	0.00424803
1829	MEST	0.18873	1.31157e-05	0.00133208	0.998301
1830	CA5A	0.18873	0.000232771	3.34106e-05	0.96275
1831	CEP41	0.189035	1.31157e-05	0.00133208
1832	UBE2D2	0.189035	0.00275009	3.36132e-05	0.65941
1833	C14orf45	0.189035			0.0150908
1834	MIR335	0.18934	1.31157e-05	0.00615266
1835	STING1	0.18934	0.00275009	3.36132e-05
1836	FAM164C	0.18934			0.00822129
1837	MESTIT1	0.189646	1.31157e-05	0.00615266
1838	SMIM33	0.189646	0.00391825	3.36132e-05
1839	C14orf159	0.189646			0.0143728
1840	LOC105375504	0.189951	1.31157e-05	0.00133208
1841	DNAJC18	0.189951	0.00391825	3.36132e-05	0.532771
1842	IFI27	0.189951	0.0180735	0.001187	0.000417854
1843	SNX7	0.190256	1.31551e-05	0.270496	0.749461
1844	ECSCR	0.190256	0.00275009	3.36132e-05
1845	SERPINA13	0.190256			0.00621645
1846	SEMA5A	0.190561	1.32129e-05	0.00040778	0.412411
1847	GLRX5	0.190561	0.00320146	0.00014473	0.00162915
1848	CCDC149	0.190866	1.32423e-05	0.00729526	0.38357
1849	SYF2	0.190866	0.00210849	3.39653e-05	0.906134
1850	C14orf129	0.190866			0.0050003
1851	LGI2	0.191171	1.32423e-05	0.00729526	0.638669
1852	ADGRL2	0.191171	9.61961e-05	3.41141e-05
1853	KIAA0125	0.191171			0.140438
1854	TCP10L3	0.191476	1.32769e-05	0.0184738
1855	IL27RA	0.191476	0.011958	3.43715e-05	0.245086
1856	RAB2B	0.191476	0.0130038	0.000678375	0.00926673
1857	RGS7BP	0.191781	1.32861e-05	0.0844275
1858	C19orf57	0.191781	0.011958	3.43715e-05	0.416673
1859	DAD1	0.191781	0.0412583	0.0634133	0.0172411
1860	ASB9P1	0.192086	1.33098e-05	0.0112071	0.837914
1861	RFX1	0.192086	0.011958	3.43715e-05	0.462181
1862	FAM158A	0.192086			0.0101138
1863	DCAF15	0.192391	0.0268098	3.43715e-05	0.344124
1864	ADCY4	0.192391	0.00295279	0.00328303	0.0133129
1865	NLGN1	0.192696	1.35206e-05	0.000256482	0.0696798
1866	RLN3	0.192696	0.011958	3.43715e-05	0.0328567
1867	GZMB	0.192696	0.0101367	0.00129081	0.00464481
1868	LINC01703	0.193001	1.35482e-05	0.00984003
1869	PODNL1	0.193001	0.011958	3.43715e-05	0.269482
1870	SLC25A21	0.193001	0.00130382	0.00310713	0.0138945
1871	SDE2	0.193306	1.35482e-05	0.0142507
1872	CC2D1A	0.193306	0.0268098	3.43715e-05	0.0511112
1873	WDHD1	0.193306	0.00421565	0.00886206	0.00833375
1874	H3-3A	0.193611	1.35482e-05	0.0142507
1875	RIMS3	0.193611	0.000161758	3.44212e-05	0.413486
1876	SPTB	0.193611	0.000530838	0.00131525	0.294861
1877	LEFTY2	0.193916	1.35482e-05	0.00129882	0.465929
1878	NFYC	0.193916	0.000161758	3.44212e-05	0.885716
1879	MIR6741	0.19422	1.35482e-05	0.00129882
1880	PTPRA	0.19422	0.00015863	3.53071e-05	0.907828
1881	VIPAR	0.19422			0.0152169
1882	PYCR2	0.194525	1.35482e-05	0.00129882	0.0640911
1883	GNRH2	0.194525	0.00015863	3.53071e-05	0.910524
1884	C14orf145	0.194525			0.000425405
1885	EML6	0.19483	1.36012e-05	0.0010068
1886	PCED1A	0.19483	0.00151367	3.53071e-05
1887	GTF2A1	0.19483	0.000864112	0.00736939	0.00828324
1888	ESR1	0.195135	1.36154e-05	0.00409964	0.449822
1889	MRPS26	0.195135	0.00015863	3.53071e-05	0.554724
1890	CATSPERB	0.195135	0.0349363	0.0046763	1.39e-05
1891	FXYD4	0.195439	1.36389e-05	0.012042	0.521279
1892	TBC1D10C	0.195439	0.00159891	3.54562e-05
1893	NDUFB1	0.195439	0.0154454	0.0621962	0.0150491
1894	RASGEF1A	0.195744	1.36389e-05	0.012042	0.189161
1895	GRK2	0.195744	0.00159891	3.54562e-05
1896	C14orf2	0.195744			0.0118205
1897	CCSER1	0.196049	1.37689e-05	0.0145652
1898	LOC100130987	0.196049	0.00159891	3.54562e-05
1899	C15orf2	0.196049			0.00281749
1900	LINC02458	0.196354	1.38478e-05	0.0428736
1901	ANKRD13D	0.196354	0.00159891	3.54562e-05	0.357026
1902	LOC100499221	0.196354			0.0133635
1903	ZNF536	0.196658	1.39469e-05	0.00409687	0.0616957
1904	SSH3	0.196658	0.00159891	3.54562e-05	0.494912
1905	TYRO3	0.196658	0.0309013	0.00752984	0.00102832
1906	RAD9A	0.196963	0.00159891	3.54562e-05	0.259365
1907	CCNDBP1	0.196963	0.00176127	0.0108993	0.00149649
1908	LINC00662	0.197268	1.41303e-05	0.113141
1909	GUCA2A	0.197268	0.000229317	3.64823e-05	0.374992
1910	SERF2	0.197268	0.0034015	0.00886138	0.000479845
1911	LOC101927151	0.197572	1.41303e-05	0.0373025
1912	FOXJ3	0.197572	0.000229317	3.64823e-05	0.791416
1913	PLDN	0.197572			0.0148999
1914	SEC24B	0.197877	1.41818e-05	0.0613773	0.795681
1915	COL25A1	0.198181	1.41818e-05	0.00346518	0.545601
1916	TRIP4	0.198181	0.0338485	0.0142982	0.010201
1917	COL25A1-DT	0.198486	1.41818e-05	0.00573801
1918	SLC24A1	0.198486	0.0330486	0.0232737	0.000607749
1919	ROBO2	0.19879	1.42801e-05	0.00786454
1920	CD276	0.19879	0.00135993	0.00639105	0.0121253
1921	LINC-ROR	0.199095	1.42805e-05	0.0228526
1922	UBE2Q2	0.199095	0.00388552	0.0022066	0.017215
1923	LINC02565	0.199399	1.42805e-05	0.0228526
1924	FBXO22	0.199399	0.00388552	0.0022066	0.00206817
1925	BOD1L2	0.199704	1.42805e-05	0.0228526
1926	DNAJA4	0.199704	0.0270894	0.0355918	0.0121267
1927	SLC25A30	0.200008	1.4361e-05	0.00358193
1928	IGF1R	0.200008	0.00128002	0.000949974	0.150559
1929	COG3	0.200312	1.4361e-05	0.00358193	0.294012
1930	LRRC28	0.200312	0.00126014	0.0212737	0.00693813
1931	EDDM13	0.200617	1.45998e-05	0.000727406
1932	NOP10	0.200617	0.00034974	0.0131666	0.0163109
1933	ZSCAN5B	0.200921	1.45998e-05	0.000727406
1934	MCMBP	0.200921	0.000571869	3.65342e-05
1935	FSIP1	0.200921	0.00533151	0.000145535	0.00689661
1936	GALP	0.201225	1.45998e-05	0.000727406	0.405376
1937	MIR4682	0.201225	0.000488152	3.65342e-05
1938	INO80	0.201225	0.00953061	0.0239753	0.00202293
1939	ZSCAN5C	0.20153	1.45998e-05	0.000727406
1940	SEC23IP	0.20153	0.000571869	3.65342e-05	0.229299
1941	CDAN1	0.20153	0.0109772	0.0613959	0.00576834
1942	ZNF787	0.201834	1.45998e-05	0.000727406	0.224616
1943	CALN1	0.201834	0.00308434	3.73334e-05	0.742281
1944	TTBK2	0.201834	0.00113568	0.0372491	0.0183173
1945	ZNF444	0.202138	1.45998e-05	0.000727406	0.957026
1946	SLC16A3	0.202138	0.0152907	3.76826e-05	0.118452
1947	EPB42	0.202138	0.00176127	0.00520199	0.00873004
1948	BBOF1	0.202443	1.47419e-05	0.000818143
1949	CSNK1D	0.202443	0.0189471	3.76826e-05	0.745421
1950	HDC	0.202443	0.0014929	0.00198666	0.0129234
1951	LIN52	0.202747	1.47419e-05	0.0121936
1952	MIR6787	0.202747	0.0152907	3.76826e-05
1953	FAM96A	0.202747			0.0126157
1954	ENTPD5	0.203051	1.47419e-05	0.000818143	0.0975374
1955	CCDC57	0.203051	0.0152907	3.76826e-05	0.794559
1956	OAZ2	0.203051	0.0445311	0.00567383	0.01271
1957	FAM161B	0.203355	1.47419e-05	0.000818143
1958	GORASP1	0.203355	0.000654969	3.89992e-05	0.325374
1959	DPP8	0.203355	0.0257118	0.0232737	0.0101451
1960	ALDH6A1	0.203659	1.47419e-05	0.0369272	0.697016
1961	CSRNP1	0.203659	0.000654969	3.89992e-05	0.376787
1962	HBM	0.203659	0.0106068	0.000599415	0.00145635
1963	OR6C4	0.203963	1.47889e-05	0.0105191
1964	XIRP1	0.203963	0.000654969	3.89992e-05	0.820992
1965	HBQ1	0.203963	0.0106068	0.000599415	0.00176938
1966	OR6C70	0.204267	1.47889e-05	0.0105191
1967	H4C6	0.204267	0.000158613	3.92251e-05
1968	NME4	0.204267	0.0157893	0.00151333	0.0063838
1969	GLT8D2	0.204572	1.49234e-05	0.0048907	0.0777483
1970	H4C7	0.204572	0.00825677	3.92251e-05
1971	RAB26	0.204572	0.000373566	0.000621141	0.00430867
1972	HCFC2	0.204876	1.49234e-05	0.0048907	0.127349
1973	H2BC10	0.204876	0.00825677	3.92251e-05
1974	TXNRD1	0.20518	1.49234e-05	0.0166907	0.47674
1975	H1-3	0.20518	0.00825677	3.92251e-05
1976	AY358225	0.20518			0.000964995
1977	NFYB	0.205484	1.49234e-05	0.0166907	0.92953
1978	BTN3A2	0.205484	0.00825677	3.92251e-05	0.322416
1979	FAM241B	0.205788	1.50048e-05	0.0145119
1980	H3C4	0.205788	0.00825677	3.92251e-05
1981	AHSP	0.205788	0.0132275	0.00937058	3.32e-05
1982	NEUROG3	0.206092	1.50048e-05	0.0145119	0.441697
1983	H2BC9	0.206092	0.00825677	3.92251e-05
1984	MT1A	0.206092	0.00767278	0.0026162	0.000684276
1985	MIR10522	0.206396	1.51709e-05	0.00202837
1986	H4C8	0.206396	0.00825677	3.92251e-05
1987	MT1L	0.206396	0.00902492	0.0026162	0.00520715
1988	BASP1	0.2067	1.51709e-05	0.00202837	0.219695
1989	H3C8	0.2067	0.00825677	3.92251e-05
1990	HERPUD1	0.2067	0.000399454	0.00560691	0.00129598
1991	BASP1-AS1	0.207003	1.51709e-05	0.00202837
1992	H2BC8	0.207003	0.00825677	3.92251e-05
1993	GPR56	0.207003			0.0200782
1994	SGCZ	0.207307	1.52981e-05	0.0568006	0.400194
1995	H4C4	0.207307	0.00825677	3.92251e-05
1996	LOC101928211	0.207611	1.53052e-05	0.221218
1997	H2AC7	0.207611	0.00825677	3.92251e-05
1998	ZFP90	0.207611	0.006745	0.000863133	0.00853141
[truncated: 1,545 more rows]

## Sheet: Table S4 MI incident
Table S4 Full list of genes from the rank sum based analyses for incident myocardial infarction
Rank	Gene name	Trans-omic score	Genomics	Epigenomics	Transcriptomics
1	BTF3L4	5.52183e-05	0.00123561	5.98704e-06	0.0313021
2	STXBP3	6.68031e-05	0.00520248	6.11882e-06	0.0104486
3	LINC02169	0.000117154	2.43243e-08	1.59301e-06
4	IRX3	0.00011946	2.43243e-08	1.59301e-06	0.827769
5	WDR35	0.0001463	0.000366538	3.75183e-06	0.010305
6	USP34	0.000221728	2.12602e-05	0.000334343	0.0186482
7	FOXF2	0.000243069	5.85253e-09	1.88178e-05	0.384198
8	MIR6720	0.000246382	5.85253e-09	1.88178e-05
9	NDUFA11	0.000263279	2.81865e-09	1.9416e-05	0.735132
10	LOC100128568	0.000266726	2.81865e-09	1.9416e-05
11	RANBP3	0.000270195	2.81865e-09	1.9416e-05	0.671079
12	CEBPG	0.000275533	2.44748e-05	0.000286433	0.00531727
13	GPX5	0.000298187	2.65866e-05	9.03564e-05	0.0118606
14	LNCAROD	0.000318719	5.28855e-14	0.139395
15	MMP28	0.000318719	0.00119858	2.56445e-09	0.584009
16	RER1	0.000318719	0.00034326	0.00190825	0.00997479
17	USP21	0.000405658	2.55698e-07	0.00677623	0.0421887
18	USO1	0.000431622	0.0203279	3.97139e-05	0.0105797
19	RGS12	0.00045387	0.00892794	4.33533e-05	0.0371742
20	OR14A16	0.000568404	3.19931e-07	0.0131234	0.00457382
21	PRKG1-AS1	0.000637416	1.31248e-13	0.0118969
22	GAS2L2	0.000637416	0.00119858	2.56445e-09	0.0677213
23	C1orf93	0.000637416			0.0118844
24	CSMD1	0.000729564	1.36722e-10	5.24983e-05	0.996147
25	SLC12A7	0.000729564	3.8085e-07	5.12791e-06	0.350277
26	MIR4635	0.000746778	3.8085e-07	5.12791e-06
27	ABI3BP	0.000910674	4.35253e-07	0.0242193	0.0275215
28	HSPA1A	0.000942796	0.0039248	4.83874e-05	0.0326514
29	LINC01596	0.000956091	2.68718e-11	0.0578922
30	TAF15	0.000956091	0.00119858	2.56445e-09	0.016518
31	ZBTB48	0.000956091	0.000130856	0.0027849	0.0300211
32	C8orf87	0.00102214	6.56269e-07	6.95506e-05
33	FRG1-DT	0.00127474	2.68718e-11	0.0578922
34	C17orf50	0.00127474	0.00133962	2.56445e-09	0.529516
35	THAP3	0.00127474	0.00614774	0.0027849	0.0313216
36	PTPN12	0.00137913	0.000188349	8.09272e-05	0.00955855
37	CDK6	0.00154004	0.000170233	3.49773e-05	0.024335
38	LINC02189	0.00154832	4.34259e-07	9.17359e-05
39	VGF	0.00155662	0.00317328	1.53756e-05	0.0215712
40	PLOD3	0.00156494	0.00763828	1.53756e-05	0.0330063
41	DAXX	0.00158164	0.00913781	9.64948e-05	0.0417608
42	FRG1	0.00159337	2.68718e-11	0.0955123	0.350684
43	ZBTB44-DT	0.00159337	0.000867441	1.25889e-08
44	TARDBP	0.00159337	0.00587233	0.034615	0.0239506
45	OSMR	0.00173596	1.32456e-06	0.0637535	0.0205566
46	SOS1	0.00173596	0.0119325	9.73788e-05	0.0104899
47	PUF60	0.00188823	1.13513e-06	0.00113036	0.0323868
48	CREBL2	0.00191198	3.27963e-11	0.0569022	0.28019
49	ZBTB44	0.00191198	0.000867441	1.25889e-08	0.298321
50	CELA3B	0.00191198	0.00145509	0.0101378	0.0370691
51	IFNA6	0.00207548	7.57052e-07	0.116699	0.044317
52	DUSP16	0.00223056	3.27963e-11	0.0569022	0.6712
53	ST14	0.00223056	0.000533796	1.25889e-08	0.702593
54	HMGN2	0.00223056	0.0228928	0.00366167	0.0225394
55	CCDC88A	0.00252878	2.17563e-06	0.000857696	0.000391619
56	MIR613	0.00254912	3.81112e-11	0.00849214
57	TMEM178B	0.00254912	0.00150386	2.45966e-08
58	HDAC1	0.00254912	0.00378843	0.0063933	0.0315778
59	KLHL30	0.002614	2.47677e-06	5.49662e-05	0.114885
60	ERFE	0.00264631	2.47677e-06	5.49662e-05
61	SIPA1	0.00270061	0.00163852	0.000119132	0.0436712
62	APOLD1	0.00286766	3.81112e-11	0.00849214	0.236113
63	SNORD7	0.00286766	0.000918398	8.74594e-08
64	ADC	0.00286766			0.0289998
65	LY6G5B	0.0029688	0.00480644	0.000126939	0.0338968
66	C6orf47	0.00299172	0.00480644	0.000126939	0.04093
67	NCR3	0.00301472	0.00480644	0.000126939	0.0308478
68	IL31RA	0.00306099	6.43829e-05	0.000132128	0.00364907
69	RRP8	0.00315456	0.000135037	0.000136928	0.0167627
70	GPR19	0.00318618	3.81112e-11	0.00849214	0.0328134
71	SLFN12L	0.00318618	0.000918398	8.74594e-08
72	MAP7D1	0.00318618	0.00212079	0.017248	0.0232163
73	HPSE2	0.00320187	0.00262068	0.000139607	0.0159823
74	NEBL	0.0032615	0.00030075	0.000143605	0.0370811
75	CDKN1B	0.00350467	3.81112e-11	0.00849214	0.281243
76	PEX12	0.00350467	0.04977	8.74594e-08	0.670574
77	DNALI1	0.00350467	0.0204406	0.00762949	0.00593539
78	GORASP2	0.00373237	3.69516e-06	0.029282	0.0422783
79	FAM155A	0.00382314	6.99907e-11	0.0208219
80	SLFN14	0.00382314	0.04977	8.74594e-08
81	WDR25	0.00388757	3.11181e-07	0.0263941	0.0165749
82	BEGAIN	0.00403257	3.11181e-07	0.00184214	0.0218198
83	TBX5	0.00414159	8.24515e-11	0.031418	0.170341
84	AP2B1	0.00414159	0.000918398	8.74594e-08	0.581862
85	GPX7	0.00414159	0.00065871	0.0070546	0.0326313
86	SUV39H2	0.00423451	1.3469e-06	0.000180977	0.330982
87	CTNNA2	0.00431664	4.31072e-06	0.000174833	0.690913
88	CENPH	0.00433041	1.39478e-07	0.00018526	0.803584
89	CDK7	0.00434419	3.97168e-07	0.00018526	0.688228
90	CCNB1	0.004358	1.39478e-07	0.00018526	0.829825
91	MRPS36	0.00437183	1.39478e-07	0.00018526	0.512082
92	SNORA50D	0.00438568	1.39478e-07	0.00018526
93	SLC30A5	0.00439956	1.39478e-07	0.00018526	0.900089
94	LINC00907	0.00446002	1.22009e-10	0.814673
95	SNHG30	0.00446002	0.000918398	8.74594e-08
96	USP1	0.00446002	0.0202099	0.0825483	0.00783254
97	MVP	0.00455358	0.0108036	7.5335e-05	0.0102967
98	LOC101927402	0.00476782	4.98946e-06	0.000186581
99	CASP2	0.00477842	1.32269e-10	0.0126439	0.937093
100	ZMYND11	0.00477842	0.00159829	1.69762e-07	0.643366
101	NEXN	0.00477842	0.0138267	0.00733733	0.0131088
102	LINC02579	0.00478227	4.98946e-06	0.000186581
103	ZP2	0.00479675	4.95537e-07	0.0552963	0.0139014
104	AFTPH	0.00479675	4.98946e-06	0.000186581	0.468013
105	EP400P1	0.00481124	3.03781e-08	0.000197747
106	MIR4434	0.00481124	4.98946e-06	0.000186581
107	EP400	0.00482576	1.17882e-06	0.000197747	0.729603
108	LINC01805	0.00482576	4.98946e-06	0.000186581
109	SNORA49	0.0048403	1.17882e-06	0.000197747
110	PKD1L3	0.0049574	0.0445776	0.000183308	0.0122818
111	GALNS	0.00498689	1.60086e-06	0.00105324	0.0108537
112	TAS2R39	0.0050968	1.32269e-10	0.188067	0.557061
113	TUBB8	0.0050968	0.00159829	1.69762e-07
114	NEDD8	0.0050968	0.0190531	0.0210266	0.0445913
115	TMEM184B	0.00531696	2.9688e-07	0.000204788	0.609772
116	GSTK1	0.00541516	1.32269e-10	0.0126439	0.943468
117	GAB2	0.00541516	0.0205509	5.49776e-07	0.155699
118	GBP6	0.00541516	0.00903361	0.0103798	0.0100131
119	P2RY2	0.00548589	5.60301e-06	0.0108991	0.0115047
120	MYO3B	0.00557913	5.87498e-06	0.00409923	0.012467
121	TMED3	0.00557913	0.000864752	0.00021317	0.0308725
122	CD9	0.00572044	6.22427e-06	0.00126794	0.0326334
123	TMEM139	0.0057335	1.32269e-10	0.0126439	0.403735
124	ALG8	0.0057335	0.024867	5.49776e-07	0.98703
125	ZNF326	0.0057335	0.0336466	0.0401133	0.00399707
126	CPQ	0.0057838	4.29704e-07	0.000220538
127	SLC38A10	0.0058475	0.00151093	2.56901e-05	0.0312824
128	TAS2R40	0.00605181	1.32269e-10	0.115668	0.40203
129	KCTD21	0.00605181	0.024867	5.49776e-07	0.961513
130	PIAS4	0.00617114	0.00206899	7.18832e-05	0.0287063
131	USP35	0.0063701	0.024867	5.49776e-07
132	C1orf161	0.0063701			0.00240919
133	MEGF8	0.00646974	0.000257843	0.000204629	0.331417
134	DOK3	0.00657081	7.17719e-06	0.00280855	0.0121797
135	U2AF2	0.00663862	3.17227e-07	0.000830379	0.0296073
136	LINC00343	0.00668837	1.50938e-10	0.191559
137	KCTD21-AS1	0.00668837	0.024867	5.49776e-07
138	CD2	0.00668837	0.00848343	0.026662	0.04256
139	ERF	0.00698277	0.00662437	0.000204629	0.0346774
140	LIM2	0.00700661	1.98167e-10	0.000997979	0.680748
141	ADGRB1	0.00700661	4.79574e-05	1.4367e-06
142	WDR3	0.00700661	0.00656917	0.00414163	0.0280649
143	TULP2	0.00707014	2.72601e-06	0.0114608	0.0239888
144	DNMT3A	0.00710524	0.000354318	0.000259395	0.0104608
145	SHISA7	0.00712282	4.68431e-07	0.00134878	0.040545
146	POMC	0.00712282	3.25799e-06	0.000259395	0.638076
147	TGM6	0.00714042	5.83274e-06	0.000980972	0.0316261
148	RAD21	0.00719335	0.00085959	0.000262129	0.00967916
149	MBTPS1	0.0072998	8.34675e-06	0.000971617	0.0450442
150	SIGLEC10-AS1	0.00732484	1.98167e-10	0.000997979
151	TSNARE1	0.00732484	4.79574e-05	1.4367e-06	0.522932
152	LCE1F	0.00732484	0.036324	0.0547072	0.0261822
153	CACNG6	0.0074789	0.000302685	0.000267598	0.0220583
154	CLDND2	0.00764304	1.98167e-10	0.000997979	0.152526
155	LCE1D	0.00764304	0.036324	0.0547072	0.0226201
156	VSIG10L	0.00796122	1.98167e-10	0.000997979
157	PMF1	0.00796122	0.00794463	0.00848609	0.0180251
158	PTGR1	0.00808502	9.10762e-06	0.0143664	0.03443
159	C19orf84	0.00827937	1.98167e-10	0.000997979
160	PIN4	0.00827937	1	1.71651e-06	0.783953
161	IFI16	0.00827937	0.00319469	0.04338	0.0134043
162	CEACAM18	0.0085975	1.98167e-10	0.000997979
163	FLJ44635	0.0085975	1	1.71651e-06	0.25155
164	PEA15	0.0085975	0.00924637	0.0302432	0.0203984
165	DNASE1L1	0.00873366	1	0.000188894	0.0366123
166	JMJD1C	0.00883112	1.04636e-05	0.0110955	0.139039
167	NKG7	0.00891561	1.98167e-10	0.000997979	0.665419
168	RTL5	0.00891561	1	1.71651e-06
169	CPZ	0.00912665	0.00014915	0.000343921	0.0238249
170	MTIF2	0.00922621	1.09475e-05	0.00254834	5.1e-06
171	SIGLEC10	0.0092337	1.98167e-10	0.000997979	0.93341
172	NHSL2	0.0092337	1	1.71651e-06
173	BLZF1	0.0092337	0.00681675	0.0602186	0.0332833
174	DPYSL4	0.00952808	4.76859e-08	0.000362242	0.316731
175	ALDH3B2	0.00952808	1.11697e-05	0.0332839	0.0251195
176	JAKMIP3	0.00954837	4.76859e-08	0.000362242	0.561507
177	SIGLEC8	0.00955177	1.98167e-10	0.000997979	0.461138
178	BLOC1S1-RDH5	0.00955177	7.98409e-05	2.16242e-06
179	BAT2L2	0.00955177			0.0237684
180	STK32C	0.00956868	5.13357e-06	0.000362242	0.834453
181	CD276	0.00983469	0.000907268	0.000372183	0.0335965
182	ETFB	0.00986981	1.98167e-10	0.000997979	0.556172
183	CD63	0.00986981	0.015054	2.16242e-06	0.904629
184	RASAL2	0.00986981	0.000143148	0.0412087	0.011186
185	CAMK2N2	0.0100002	0.0206382	0.000373514	0.0345644
186	INPP5B	0.010167	1.24671e-05	0.00022545	0.378358
187	COL22A1	0.0101878	3.82384e-10	0.13929	0.125604
188	GDF11	0.0101878	0.00343784	2.16242e-06	0.415321
189	C1orf49	0.0101878			0.0148128
190	SLC7A14	0.0105046	1.32088e-05	0.00875251	0.0315788
191	NOC4L	0.0105058	1.16825e-09	0.00278556	0.365515
192	BLOC1S1	0.0105058	7.98409e-05	2.16242e-06	0.644285
193	CEP350	0.0105058	0.00063769	0.0275168	0.00931203
194	DDX51	0.0108238	1.16825e-09	0.0326647	0.467481
195	METTL7B	0.0108238	7.98409e-05	2.16242e-06	0.222171
196	QSOX1	0.0108238	5.50951e-05	0.0155671	0.00896863
197	APOA1	0.0109343	1.38651e-05	0.0162418	0.0331859
198	GALNT9	0.0111418	1.16825e-09	0.00340214	0.170653
199	ITGA7	0.0111418	0.00343784	2.16242e-06	0.530396
200	CFHR2	0.0111418	0.00183052	0.0327678	0.0110354
201	LINC02361	0.0114597	1.16825e-09	0.0348502
202	RDH5	0.0114597	7.98409e-05	2.16242e-06	0.0569162
203	CRB1	0.0114597	0.00279549	0.000870949	0.00940984
204	ESPNL	0.0116391	1.5287e-05	5.49662e-05	0.860414
205	INPP5E	0.0117288	1.52933e-05	0.000101618	0.693069
206	LRRC29	0.0117512	0.00339292	0.000409208	0.0109582
207	SEC16A	0.0117737	1.52933e-05	0.000101618
208	LINC01340	0.0117776	1.6499e-09	0.0946525
209	GFPT2	0.0117776	0.0171258	2.90484e-06	0.882601
210	NEK7	0.0117776	0.000264273	0.0342152	0.0439049
211	MSI2	0.0120223	1.57312e-05	0.0018807	0.0246532
212	TUBGCP2	0.0120451	1.57778e-05	0.000198213	0.40865
213	ADAM8	0.0120678	1.57778e-05	0.00039534	0.435827
214	MIR202	0.0120906	1.57778e-05	0.00039534
215	TRPV6	0.0120955	1.96654e-09	0.00431373	0.66997
216	MAPK9	0.0120955	0.0171258	2.90484e-06	0.912951
217	PTPRC	0.0120955	0.00759885	0.0265256	0.0033156
218	MIR202HG	0.0121134	1.57778e-05	0.00039534
219	ZNF511	0.012159	1.57778e-05	0.00039534	0.609216
220	PRAP1	0.0121819	1.57778e-05	0.000198213	0.209576
221	KCNN2	0.0122735	1.58309e-05	4.98314e-05	0.337163
222	TMEM135	0.0122965	1.59267e-05	0.00307287	0.00111793
223	TRPV5	0.0124133	1.96654e-09	0.00431373	0.0566734
224	NR2C1	0.0124133	0.0560966	3.30478e-06	0.248102
225	PPP1R12B	0.0124133	0.000472252	0.0401549	0.0219031
226	POLRMT	0.0125736	0.000310023	0.00042357	0.0363283
227	LLCFC1	0.0127312	1.96654e-09	0.00431373
228	NDUFA12	0.0127312	0.00588352	3.30478e-06	0.0967902
229	ZC3H11A	0.0127312	0.00169992	0.0218485	0.0252278
230	HLA-DMB	0.0127366	0.00741022	0.000427728	0.0430809
231	RAB6A	0.0130185	1.06987e-05	0.000439788	0.779503
232	C9orf163	0.0130185	1.75813e-05	0.000101618	0.142126
233	ENTR1	0.0130421	1.75813e-05	0.000101618
234	EPHB6	0.013049	1.96654e-09	0.0037717	0.707517
235	FGD6	0.013049	0.0560966	3.30478e-06	0.167832
236	C4BPB	0.013049	0.000366173	0.013906	0.012633
237	MINDY2	0.0133668	2.6972e-09	0.00140037
238	LOC101928222	0.0133668	0.000366538	3.75183e-06
239	CD55	0.0133668	0.00206175	0.0246794	0.00685926
240	CLTCL1	0.013495	0.000887644	0.000443641	0.0266254
241	GSC2	0.013519	0.00305621	0.000443641	0.0306985
242	TSSK2	0.0135431	0.00378991	0.000443641	0.0441247
243	HSP90AB4P	0.0136846	2.6972e-09	0.0688788
244	SPATA17	0.0136846	0.00990608	0.0371406	0.0297404
245	LINC02389	0.0137849	1.35544e-05	0.000457579
246	TBC1D30	0.0138092	1.35544e-05	0.000457579
247	ADAM10	0.0140023	2.6972e-09	0.0688788	0.987316
248	TTC32	0.0140023	0.000482698	3.75183e-06
249	MARK1	0.0140023	0.00178193	0.0101679	0.0242242
250	ZNF107	0.0140532	1.91878e-05	0.0454995	0.00866816
251	ZNF117	0.0141269	1.97935e-05	7.08163e-06
252	CCT6P3	0.014176	1.97935e-05	7.08163e-06
253	ERV3-1	0.0142007	1.97935e-05	7.08163e-06
254	SNORA22C	0.0142253	1.97935e-05	7.08163e-06
255	ERV3-1-ZNF117	0.01425	1.97935e-05	7.08163e-06
256	LOC101928725	0.01432	2.6972e-09	0.0688788
257	LINC00954	0.01432	0.000539518	3.75183e-06
258	KCNK1	0.01432	0.0005673	0.0823028	0.0370238
259	MIR4300HG	0.0146377	2.79968e-09	0.0645541
260	B3GAT2	0.0146377	0.0034085	4.0674e-06	0.81878
261	OR2L8	0.0146377	0.00366859	0.0131234	0.0304179
262	MEN1	0.0148734	2.04614e-05	0.00491237	0.0346655
263	MIR4300	0.0149554	2.79968e-09	1
264	CERS3	0.0149554	0.00052249	4.17371e-06
265	OR2L2	0.0149554	0.00366859	0.0798594	0.0365936
266	DUS3L	0.0152731	2.81865e-09	0.00284409	0.360121
267	ASB7	0.0152731	0.00052249	4.17371e-06	0.17723
268	ACAP3	0.0152731	0.0115944	0.00183918	0.0210712
269	FUT3	0.0155907	2.81865e-09	0.00284409	0.426979
270	LINS1	0.0155907	0.00052249	4.17371e-06
271	CPSF3L	0.0155907			0.033193
272	PRKXP1	0.0159083	0.00052249	4.17371e-06
273	KLHL21	0.0159083	0.00614774	0.0027849	0.0287447
274	VMAC	0.0162259	2.81865e-09	0.00284409
275	TMEM44	0.0162259	0.00146956	5.11379e-06	0.813973
276	CROCCP3	0.0162259	0.0226169	0.0410269	0.0293509
277	LINC01968	0.0165435	0.00123303	5.11379e-06
278	CROCCP2	0.0165435	0.036722	0.0634969	0.0138004
279	LOC101928844	0.016861	2.81865e-09	0.00284409
280	FAM43A	0.016861	0.0193298	5.11379e-06	0.20668
281	FNDC5	0.016861	0.002894	0.00277735	0.0402116
282	WDR81	0.0170088	0.00292422	0.000530803	0.0293994
283	LSG1	0.0171786	0.00146956	5.11379e-06	0.569204
284	SFPQ	0.0171786	0.0687149	0.0350901	0.0158196
285	CABP1	0.0173058	2.37099e-05	0.0009378	0.0390895
286	FUT6	0.0174961	2.81865e-09	0.00284409	0.588197
287	SCMH1	0.0174961	0.0027751	0.00589552	0.0170213
288	RAP1GAP2	0.0175234	1.19211e-05	0.000534537	0.545571
289	CLCN7	0.017578	0.00391585	0.000535683	0.0421893
290	PEPD	0.0177148	2.44748e-05	0.000286433	0.517106
291	CEBPA	0.0177423	2.44748e-05	0.000286433	0.472518
292	CAPS	0.0178135	2.81865e-09	0.00284409	0.428355
293	NKD2	0.0178135	0.00524249	5.12791e-06	0.492442
294	TMEM53	0.0178135	0.000903099	0.0229829	0.0199895
295	RNF182	0.0180177	8.95024e-06	0.000548469	0.959316
296	FUT5	0.018131	2.81865e-09	0.00284409	0.98019
297	MUTYH	0.018131	0.0449949	0.0272194	0.0146835
298	ING5	0.0182118	2.57525e-05	0.0014464	0.95599
299	PRR22	0.0184484	2.81865e-09	0.00284409	0.776549
300	LOC100506688	0.0184484	0.00524249	5.12791e-06
301	POMGNT1	0.0184484	0.0429274	0.0116519	0.0172357
302	ABCC2	0.0186029	0.00366979	0.000573486	0.0288863
303	ZSCAN23	0.0186591	2.65866e-05	9.03564e-05
304	GPX6	0.0186872	2.65866e-05	9.03564e-05	0.89448
305	LINC02234	0.0187658	3.08262e-09	0.852655
306	PAPOLB	0.0187658	0.00334386	5.65578e-06	0.144958
307	LOC100128922	0.0187658			0.00945265
308	BTBD2	0.0190547	2.67917e-05	0.00028814	0.495838
309	GSG1L	0.0190832	4.34284e-09	0.0119008	0.300489
310	MMD2	0.0190832	0.00334386	5.65578e-06	0.564558
311	C8B	0.0190832	0.00159599	0.0447361	0.0335517
312	E2F8	0.0193971	2.69907e-05	0.0192137	0.0272932
313	KLK11	0.0194006	5.80643e-09	0.00415747	0.463012
314	SNORD165	0.0194006	0.00334386	5.65578e-06
315	TACSTD2	0.0194006	0.000629279	0.132406	0.0267943
316	HRK	0.0194544	0.000935731	0.000587177	0.0432825
317	KLK9	0.0197179	5.80643e-09	0.00415747	0.253601
318	MIR4656	0.0197179	0.0312467	5.65578e-06
319	WDR78	0.0197179			0.0332859
320	MRGPRX4	0.0198871	3.813e-06	0.000598932	0.368979
321	SAA3P	0.0199161	3.813e-06	0.000598932	0.136568
322	MRGPRX3	0.0199452	3.813e-06	0.000598932	0.512277
323	SAAL1	0.0199742	3.813e-06	0.000598932	0.279492
324	SAA1	0.0200033	4.5274e-06	0.000598932	0.55723
325	SLC25A51P4	0.0200324	3.813e-06	0.000598932
326	KLK6	0.0200353	5.80643e-09	0.00415747	0.436697
327	RADIL	0.0200353	0.00334386	5.65578e-06	0.818144
328	DEPDC1	0.0200353	0.00672348	0.0752172	0.035268
329	ALCAM	0.0200615	2.76108e-05	0.0043856	0.0381159
330	ADAM20	0.0200906	0.0224042	0.00060431	0.0443486
331	KLK12	0.0203526	5.80643e-09	0.00415747	0.939142
332	ASCL2	0.0203526	0.000769082	5.93962e-06	0.513807
333	C1orf52	0.0203526	0.0351775	0.00678562	0.0149383
334	ZNF429	0.0204712	2.86207e-05	0.0471216	0.0159351
335	KLK4	0.0206698	5.80643e-09	0.00415747	0.422497
336	TSPAN32	0.0206698	0.000769082	5.93962e-06	0.160758
337	DNTTIP2	0.0206698	0.00678335	0.0189657	0.0155515
338	GPR85	0.0208552	1.66458e-07	0.000615659	0.547706
339	SMIM30	0.0208849	8.31357e-06	0.000615659
340	HNRNPA2B1	0.0209146	0.0511494	0.000621627	2.37e-06
341	KLK10	0.0209871	5.80643e-09	0.00415747	0.446431
342	TSSC4	0.0209871	0.000207809	5.93962e-06	0.168802
343	DPH5	0.0209871	5.75258e-05	0.0186679	0.974586
344	ARID3A	0.0212427	3.03451e-05	0.0015513	0.0192262
345	KLK8	0.0213043	5.80643e-09	0.00415747	0.518519
346	C11orf21	0.0213043	0.000769082	5.93962e-06	0.241957
347	GJA5	0.0213043	0.00675454	0.13387	0.00295717
348	KLK7	0.0216215	5.80643e-09	0.00415747	0.992408
349	CD81	0.0216215	0.000207809	5.93962e-06	0.499637
350	LASS2	0.0216215			0.0211914
351	MAEA	0.0216336	0.000477187	0.000643524	0.0148771
352	KLK5	0.0219387	5.80643e-09	0.00415747	0.984265
353	CD81-AS1	0.0219387	0.000207809	5.93962e-06
354	CDC42SE1	0.0219387	0.00161504	0.00141365	0.00634
355	DENND4B	0.0222559	0.000355659	0.0224022	0.0168102
356	RAB3B	0.022573	0.000418214	5.98704e-06	0.644915
357	NUP210L	0.022573	0.000355659	0.000819669	0.0377717
358	KCTD15	0.0228901	7.66285e-09	0.0183288	0.581894
359	TXNDC12-AS1	0.0228901	0.0108523	5.98704e-06
360	DCST2	0.0228901	0.0188673	0.00559473	0.0313382
361	AMY1C	0.0232072	9.7101e-09	0.257874
362	KTI12	0.0232072	0.000171077	5.98704e-06	0.293684
363	MEF2D	0.0232072	0.00252994	0.00437911	0.0209046
364	AMY1B	0.0235243	9.7101e-09	0.257874
365	TXNDC12	0.0235243	0.000171077	5.98704e-06	0.868755
366	CD1B	0.0235243	0.0115783	0.0908147	0.0241766
367	AMY2A	0.0238414	9.7101e-09	0.0416502
368	ZFYVE9	0.0238414	0.000171077	5.98704e-06	0.10711
369	ARHGAP30	0.0238414	0.000892968	0.00677623	0.0332693
370	LOC101928436	0.0241584	9.7101e-09	0.0416502
371	HENMT1	0.0241584	0.00520248	6.11882e-06
372	ABL2	0.0241584	0.000413046	0.0225707	0.0218809
373	RNPC3	0.0244754	9.7101e-09	0.0416502	0.710715
374	IVNS1ABP	0.0244754	0.0344014	0.0866729	0.0432121
375	ACTG1P4	0.0247924	9.7101e-09	0.0416502
376	FNDC7	0.0247924	0.00520248	6.11882e-06	0.612617
377	TPR	0.0247924	0.000473283	0.0258435	0.000322444
378	AMY2B	0.0251093	9.7101e-09	0.0416502	0.722263
379	PRPF38B	0.0251093	0.00520248	6.11882e-06	0.163391
380	TMEM9	0.0251093	0.00233256	0.0197012	0.0185093
381	AMY1A	0.0254263	9.7101e-09	0.257874
382	FAM102B	0.0254263	0.0383934	6.11882e-06
383	ARL8A	0.0254263	0.00136269	0.00419107	0.00937825
384	PIK3C3	0.0257432	1.10765e-08	0.025578	0.994879
385	EPRS	0.0257432			0.0192876
386	LINC01111	0.0260601	1.22508e-08	0.380812
387	LEFTY2	0.0260601	0.00279457	0.0373024	0.0162812
388	PRKAR1B	0.026377	1.32664e-08	0.00145817
389	HNRNPU	0.026377	0.0110557	0.00228324	0.00314028
390	PRKAR1B-AS1	0.0266938	1.32664e-08	0.00145817
391	PDGFA	0.0270106	1.32664e-08	0.00145817
392	OR11L1	0.0270106	0.00295918	0.0131234	0.0290291
393	HRAT92	0.0273274	1.32664e-08	0.0209842
394	LAMC3	0.0273274	0.00107487	7.21689e-06	0.615517
395	ACP1	0.0273274	0.000720407	0.0323246	0.0395852
396	PRKAR1B-AS2	0.0276442	1.32664e-08	0.00145817
397	NUP214	0.0276442	0.00916047	7.21689e-06	0.670703
398	KLF11	0.0276442	0.00334537	0.0502777	0.00241627
399	CDH19	0.027961	1.39575e-08	0.431416	0.425566
400	AIF1L	0.027961	0.00916047	7.21689e-06	0.885648
401	EHD3	0.027961	0.000268109	0.0180253	0.0323101
402	SECISBP2	0.0282777	1.42512e-08	0.0154484	0.850736
403	PPP1R13L	0.0282777	0.00566126	7.9339e-06	0.932987
404	BIRC6	0.0282777	6.47889e-05	0.0202714	0.0389682
405	SEMA4D	0.0285944	1.42512e-08	0.0485132	0.548267
406	MIR6088	0.0285944	0.00566126	7.9339e-06
407	SOCS5	0.0285944	0.000281514	0.00437594	0.0412698
408	KRTAP25-1	0.0289111	1.44856e-08	0.0382657
409	ERCC1	0.0289111	0.0123959	7.9339e-06	0.194487
410	ACYP2	0.0289111	0.000372067	0.0161005	0.00930491
411	KRTAP24-1	0.0292278	1.44856e-08	0.0382657
412	CKM	0.0292278	0.00566126	7.9339e-06	0.656165
413	VRK2	0.0292278	9.73136e-05	0.0491145	0.00944509
414	CLDN8	0.0295444	1.44856e-08	0.0410287	0.931054
415	PPM1N	0.0295444	0.0343262	7.9339e-06	0.0706347
416	UGP2	0.0295444	0.00194769	0.0769849	0.0380975
417	LINC00307	0.0298611	1.44856e-08	0.0410287
418	ERCC2	0.0298611	0.00566126	7.9339e-06	0.532864
419	ZNF638	0.0298611	0.00739395	0.00224589	0.0316608
420	CLDN17	0.0301777	1.44856e-08	0.0410287	0.695022
421	FOSB	0.0301777	0.0106751	7.9339e-06	0.579368
422	CCT7	0.0301777	0.0103231	0.00351799	0.0336848
423	RGS11	0.0304942	1.57921e-08	0.00577679	0.927092
424	POLR1G	0.0304942	0.00566126	7.9339e-06
425	TLX2	0.0304942	0.0821572	0.00135627	0.0386585
426	AXIN1	0.0308108	1.57921e-08	0.00577679	0.633805
427	HSD11B1-AS1	0.0308108	0.0352626	8.07593e-06
428	CNNM4	0.0308108	0.0467284	0.0481164	0.0215807
429	LUC7L	0.0311273	1.57921e-08	0.0153891	0.71256
430	C1orf74	0.0311273	0.0808818	8.07593e-06	0.209688
431	EIF5B	0.0311273	0.00453201	0.00675152	0.00340677
432	ARHGDIG	0.0314438	1.57921e-08	0.0153891	0.712666
433	IRF6	0.0314438	0.0808818	8.07593e-06	0.859913
434	IL1RL2	0.0314438	0.0159582	0.0486415	0.0275726
435	PDIA2	0.0317603	1.57921e-08	0.0153891	0.315105
436	UTP25	0.0317603	0.064553	8.07593e-06
437	RANBP2	0.0317603	0.000176542	0.00350817	0.0162229
438	FAM234A	0.0320768	1.57921e-08	0.0153891
439	ZNF544	0.0320768	0.0143154	8.10293e-06	0.0510883
440	ZC3H6	0.0320768	0.000736738	0.00847995	0.00149005
441	ZNF8	0.0323932	0.00497133	8.10293e-06	0.369653
442	UPP2	0.0323932	0.0117722	0.0629109	0.00472039
443	ZNF8-ERVK3-1	0.0327097	0.00406535	8.10293e-06
444	ENST00000412781	0.0327097			0.0335633
445	TMC8	0.0330261	2.91538e-08	0.0283148	0.339135
446	ZSCAN18	0.0330261	0.00152474	8.10293e-06	0.643851
447	UBR3	0.0330261	0.0061515	0.00409923	0.00740566
448	AFMID	0.0333424	2.91538e-08	0.01868
449	ZNF274	0.0333424	0.0143154	8.10293e-06	0.511664
450	TMC6	0.0336588	2.91538e-08	0.01868	0.560557
451	ERVK3-1	0.0336588	0.00406535	8.10293e-06
452	SYNGR2	0.0339751	2.91538e-08	0.0283148	0.715306
453	ZNF329	0.0339751	0.0143154	8.10293e-06	0.566251
454	CCDC150	0.0339751	5.4259e-05	0.161986	0.0158358
455	C17orf99	0.0342914	2.91538e-08	0.0283148	0.868002
456	FARP1	0.0342914	0.00155008	9.3916e-06	0.938292
457	MOBKL3	0.0342914			0.00917205
458	TNRC6C	0.0346077	2.91538e-08	0.0283148	0.814939
459	JPH3	0.0346077	4.67881e-05	1.01809e-05	0.947863
460	NBEAL1	0.0346077	0.00142613	0.0517089	0.522731
461	NRG1	0.034924	2.96606e-08	0.0483026	0.248369
462	ZCCHC14	0.034924	0.00548214	1.01809e-05	0.166373
463	TRAF3IP1	0.034924	0.000321925	0.00431403	0.0447386
464	SLC25A34-AS1	0.0352402	0.0046813	1.16631e-05
465	YWHAQ	0.0352402	0.00141688	0.028422	0.000774405
466	MUC7	0.0355564	3.28678e-08	0.0176378	0.949758
467	PLEKHM2	0.0355564	0.0046813	1.16631e-05	0.601726
468	ROCK2	0.0355564	0.000132518	0.000903084	0.00149642
469	AMTN	0.0358726	3.28678e-08	0.0320022	0.401224
470	SLC25A34	0.0358726	0.0046813	1.16631e-05	0.837097
471	SMC6	0.0358726	0.0038307	0.00483874	0.00396493
472	OPRPN	0.0361888	3.28678e-08	0.0176378
473	FBLIM1	0.0361888	0.0046813	1.16631e-05	0.217655
474	LINC02516	0.036505	3.2935e-08	0.72751
475	SPEN	0.036505	0.0046813	1.16631e-05	0.17671
476	ITSN2	0.036505	0.0174965	0.0358919	0.0286538
477	LINC01317	0.0368211	3.54955e-08	0.0192901
478	TMEM82	0.0368211	0.0046813	1.16631e-05
479	KLF6	0.0371372	4.71939e-08	0.0267762	0.509619
480	PRELID3A	0.0371372	3.27354e-05	1.23977e-05
481	LINC02639	0.0374533	4.71939e-08	0.0267762
482	TUBB6	0.0374533	0.000630342	1.23977e-05	0.351945
483	FBXO11	0.0374533	0.00171249	0.00920542	0.00787231
484	LOC105371998	0.0377693	3.27354e-05	1.23977e-05
485	AFG3L2	0.0380854	3.27354e-05	1.23977e-05	0.393295
486	LOC105376114	0.0384014	5.46556e-08	0.0357763
487	CA10	0.0384014	3.97139e-05	1.37572e-05	0.805899
488	SMEK2	0.0384014			0.0343916
489	GKAP1	0.0387174	5.46556e-08	0.100985	0.553362
490	ARID1B	0.0387174	0.0146153	1.4708e-05	0.91222
491	UBQLN1	0.0390334	5.46556e-08	0.0357763	0.314171
492	LOC115308161	0.0390334	0.0146153	1.4708e-05
493	RAB1A	0.0390334	0.00317853	0.00697918	0.0187786
494	AKNA	0.0393493	6.32522e-08	0.0663677	0.0924126
495	MIR4466	0.0393493	0.0146153	1.4708e-05
496	TIA1	0.0393493	0.0119511	0.000989934	0.0283269
497	WHRN	0.0396652	6.32522e-08	0.0103286
498	ARF5	0.0396652	0.00178199	1.48886e-05	0.362539
499	CD207	0.0396652	0.00022409	0.0182523	0.00860318
500	CDH4	0.0399811	7.16152e-08	0.0147268	0.859355
501	GCC1	0.0399811	0.00565159	1.48886e-05	0.321427
502	LBX2	0.0399811	0.0589219	0.00366402	0.0105117
503	CCDC162P	0.040297	7.30736e-08	0.0188286
504	FSCN3	0.040297	0.00178199	1.48886e-05	0.868253
505	CAPG	0.040297	0.00133678	0.0602474	0.045035
506	LOC112267991	0.0406129	8.22128e-08	0.0209842
507	PAX4	0.0406129	0.00565159	1.48886e-05	0.680617
508	IGK@	0.0406129			0.040079
509	MYCBP2	0.0409287	8.67876e-08	0.0707914	0.0955696
510	SND1	0.0409287	0.0044256	1.48886e-05	0.932433
511	DUSP2	0.0409287	0.0603159	0.00973248	0.0382224
512	TNR	0.0412445	9.70898e-08	0.000734657	0.766843
513	MGMT	0.0412445	0.000984206	1.5272e-05	0.603487
514	ACTR1B	0.0412445	0.0858722	0.00871979	0.015627
515	CBFA2T2	0.0415603	1.03782e-07	0.0439024	0.0839881
516	CLDN15	0.0415603	0.00763828	1.53756e-05	0.229435
517	NOC2L	0.0415603	0.0180628	0.00288598	0.00874557
518	SNTA1	0.0418761	1.03782e-07	0.0439024	0.929922
519	MOGAT3	0.0418761	0.00763828	1.53756e-05	0.151074
520	RND3	0.0418761	0.00649048	0.0180875	0.016841
521	CDK5RAP1	0.0421918	1.03782e-07	0.0439024	0.176003
522	LNCPRESS1	0.0421918	0.00763828	1.53756e-05
523	NMI	0.0421918	0.000354063	0.0187951	0.0303816
524	SNX2	0.0425076	1.11775e-07	0.0310891	0.0804004
525	NEB	0.0425076	0.000115657	0.00219085	0.041011
526	SNX24	0.0428233	1.11775e-07	0.0310891	0.692704
527	ZNHIT1	0.0428233	0.00317328	1.53756e-05	0.240809
528	STAM2	0.0428233	0.0192897	0.0235671	0.0274196
529	MIR5093	0.0431389	1.19247e-07	0.0554943
530	NAT16	0.0431389	0.00317328	1.53756e-05
531	PRPF40A	0.0431389	0.00494587	0.106148	0.0114518
532	NDRG1	0.0434546	1.24358e-07	0.088999	0.529121
533	SCN9A	0.0434546	0.00398684	0.141229	0.0191396
534	MIR4252	0.0437702	1.24383e-07	0.0125879
535	EMSLR	0.0437702	0.00763828	1.53756e-05
536	WIPF1	0.0437702	9.36767e-05	0.00668361	0.0309288
537	HES2	0.0440858	1.24383e-07	0.0125879	0.57531
538	FIS1	0.0440858	0.00763828	1.53756e-05	0.63054
539	HIBCH	0.0440858	0.0179066	0.048229	0.00897733
540	ESPN	0.0444014	1.24383e-07	0.0119638	0.260397
541	SPRED2	0.0444014	0.000172968	1.57017e-05	0.395095
542	SF3B1	0.0444014	0.0108227	0.0168018	0.0300175
543	TNFRSF25	0.044717	1.24383e-07	0.0237676	0.119501
544	MIR4293	0.044717	0.0125971	1.62017e-05
545	ABCB6	0.044717	0.0536712	0.0168271	0.04363
546	ACOT7	0.0450325	1.24383e-07	0.00283698	0.20214
547	MIR1265	0.0450325	0.0125971	1.62017e-05
548	CUL3	0.0450325	0.00926449	0.0522305	0.019419
549	PLEKHG5	0.0453481	1.24383e-07	0.0027849	0.997838
550	FRMD4A	0.0453481	0.000765432	1.62017e-05	0.548291
551	NCL	0.0453481	0.000968444	0.00185458	0.0128916
552	TAS1R1	0.0456636	1.24383e-07	0.0027849	0.47392
553	MIR7161	0.0456636	0.0202668	1.76266e-05
554	ECEL1P2	0.0456636	0.00260656	0.00153112	0.00854173
555	UBAP1	0.045979	1.26169e-07	0.0568271	0.6971
556	TMEM181	0.045979	0.0202668	1.76266e-05
557	TIGD1	0.045979	3.79861e-05	0.0148085	0.0198221
558	KIF24	0.0462945	1.26169e-07	0.00608726	0.964084
559	TULP4	0.0462945	0.00682016	1.76266e-05	0.209648
560	STK25	0.0462945	0.00614559	0.0220129	0.0142658
561	NUDT2	0.0466099	1.26169e-07	0.00608726	0.541773
562	CNTN4	0.0466099	0.000462924	0.0306952	0.0210355
563	LINC02619	0.0469253	1.37256e-07	1
564	LOH3CR2A	0.0469253			0.0355168
565	LINC02429	0.0472407	1.37256e-07	1
566	SEPTIN7	0.0472407	0.000928055	1.93664e-05
567	PTPN23	0.0472407	0.0486021	0.0282034	0.0216505
568	HERPUD2	0.0475561	0.00136551	1.93664e-05	0.532753
569	ZNF589	0.0475561	0.106657	0.0497106	0.00947521
570	LOC100506725	0.0478714	0.00136551	1.93664e-05
571	RBM6	0.0478714	0.11109	0.00403703	0.0195301
572	LOC101930085	0.0481867	0.00136551	1.93664e-05
573	HEMK1	0.0481867	0.000522349	0.0385023	0.0349826
574	LINC02198	0.048502	1.39478e-07	0.0371246
575	UPK1B	0.0488173	0.0170538	0.0410363	0.0225749
576	DNAJC13	0.0491326	0.0061456	0.00582531	0.0265458
577	PF4V1	0.0494478	1.39503e-07	0.11384	0.233621
578	RFX2	0.0494478	0.00438414	1.9416e-05	0.860528
579	IL20RB	0.0494478	0.00110881	0.0369682	0.0326636
580	CXCL1	0.049763	1.39503e-07	0.11384	0.216645
581	SPIRE1	0.049763	0.000868635	2.17715e-05	0.455249
582	FAIM	0.049763	0.00145543	0.0027999	0.0288357
583	CXCL6	0.0500782	1.39503e-07	0.11384	0.384364
584	GAB3	0.0500782	1	2.38712e-05	0.686947
585	TRIM42	0.0500782	0.0125908	0.0221632	0.0327307
586	MIR664B	0.0503934	1	2.38712e-05
587	SMC4	0.0503934	0.0216531	0.0355857	0.00652049
588	HRAT17	0.0507085	1.66458e-07	0.0584903
589	MPP1	0.0507085	1	2.38712e-05
590	NLGN1	0.0507085	0.000357366	0.0265974	0.0395007
591	ADAMTS10	0.0510236	1.7968e-07	0.011061	0.304505
592	DKC1	0.0510236	1	2.38712e-05	0.827676
593	PIK3CA	0.0510236	0.000382202	0.0176565	0.0177442
594	PRAM1	0.0513387	1.7968e-07	0.00272199	0.77805
595	SNORA36A	0.0513387	1	2.38712e-05
596	DVL3	0.0513387	0.0169346	0.00471509	0.0200401
597	MYO1F	0.0516538	1.7968e-07	0.00272199	0.291145
598	SNORA56	0.0516538	1	2.38712e-05
599	FLJ42393	0.0516538	0.0174626	0.00741049	0.0366127
600	ZNF414	0.0519688	1.7968e-07	0.00272199	0.0636513
601	UNC5A	0.0519688	0.0124397	2.39588e-05
602	OPA1	0.0519688	0.00693159	0.059229	0.0388799
603	MALRD1	0.0522839	1.81398e-07	0.0923423
604	LINC01574	0.0522839	0.00746085	2.39588e-05
605	EFHB	0.0522839	0.00642044	0.066906	0.0366487
606	LIPC	0.0525989	1.94336e-07	0.0705224	0.655699
607	LINC02016	0.0525989	0.000138468	2.55763e-05
608	TOP2B	0.0525989	0.0119259	0.0166721	0.000746948
609	LIPC-AS1	0.0529139	1.94336e-07	0.0705224
610	MIR338	0.0529139	0.00613823	2.56901e-05
611	CSRNP1	0.0529139	0.000307411	0.00312129	0.0401968
612	SERPINB1	0.0532288	2.06374e-07	0.00363128	0.757346
613	PVALEF	0.0532288	0.00549558	2.56901e-05
614	ZDHHC3	0.0532288	0.00421548	0.00148972	0.0419547
615	MYLK4	0.0535438	2.06374e-07	0.00363128
616	LOC105371925	0.0535438	0.0142198	2.56901e-05
617	PRSS50	0.0535438	0.0986784	0.0184355	0.039261
618	MIR4645	0.0538587	2.06374e-07	0.00363128
619	CCDC12	0.0538587	0.0213728	0.0211981	0.0367003
620	SERPINB9P1	0.0541736	2.06374e-07	0.00363128
621	CEP131	0.0541736	0.00151093	2.56901e-05
622	SETD2	0.0541736	0.112779	0.0536017	0.0213933
623	LOC101927730	0.0544884	2.06374e-07	0.00363128
624	NDUFAF8	0.0544884	0.0142198	2.56901e-05
625	NME6	0.0544884	0.0385782	0.0676326	0.0184225
626	SERPINB9	0.0548033	2.06374e-07	0.00363128	0.703523
627	AATK	0.0548033	0.00613823	2.56901e-05
628	DALRD3	0.0548033	0.0713128	0.012081	0.0282264
629	RFX3	0.0551181	2.09525e-07	0.0358329	0.380823
630	MIR657	0.0551181	0.00613823	2.56901e-05
631	C3orf51	0.0551181			0.0406548
632	MAPKAP1	0.0554329	2.10559e-07	0.00389111	0.488006
633	TEPSIN	0.0554329	0.00151093	2.56901e-05
634	CADPS	0.0554329	5.32796e-05	0.00564429	0.0235351
635	LOC51145	0.0557477	2.10559e-07	0.00389111	0.619049
636	MIR1250	0.0557477	0.00613823	2.56901e-05
637	TMF1	0.0557477	0.0218622	0.00792149	0.0105651
638	PBX3	0.0560624	2.10559e-07	0.00389111	0.75913
639	IFT52	0.0560624	0.00403126	3.42104e-05	0.704512
640	RNF150	0.0563772	2.13183e-07	0.0403757
641	MYBL2	0.0563772	0.00403126	3.42104e-05	0.115895
642	SENP7	0.0563772	0.0108866	0.0584403	0.0315749
643	FUT9	0.0566919	2.31738e-07	0.0259624	0.29692
644	TLR5	0.0566919	0.00380521	3.43475e-05	0.560442
645	PHLDB2	0.0566919	0.0025607	0.0088271	0.556981
646	PDE8B	0.0570066	2.37448e-07	0.0268169	0.316217
647	ATG3	0.0570066	0.00530476	0.000962046	0.034236
648	WDR41	0.0573213	2.37448e-07	0.0491519	0.32548
649	CDK6-AS1	0.0573213	0.00207893	3.49773e-05
650	GOLGB1	0.0573213	0.000640571	0.0199985	0.00633356
651	GOLGA8IP	0.0576359	2.38482e-07	0.3885
652	MDH2	0.0576359	0.0268957	3.51883e-05	0.110891
653	CCDC14	0.0576359	0.0139174	0.0188748	0.0385489
654	LOC102723534	0.0579505	2.38482e-07	0.229772
655	TMEM120A	0.0579505	0.0268957	3.51883e-05	0.588737
656	COPB2	0.0579505	0.0023594	0.06025	0.00156678
657	WHAMMP3	0.0582651	2.38482e-07	0.3885
658	STYXL1	0.0582651	0.0268957	3.51883e-05	0.43241
659	PLSCR4	0.0582651	0.000465341	0.120198	0.0395316
660	HERC2P2	0.0585797	2.38482e-07	0.135719
661	ACAN	0.0585797	0.000158114	3.71742e-05	0.315287
662	DHX36	0.0585797	0.0159359	0.0137938	0.00549235
663	RGMA	0.0588943	2.393e-07	0.00480243	0.870247
664	HAPLN3	0.0588943	0.000158114	3.71742e-05	0.633781
665	LOC105370980	0.0592088	2.393e-07	0.0185267
666	CDKL2	0.0592088	0.0417137	3.97139e-05	0.295823
667	PCP4L1	0.0595233	2.55698e-07	0.00677623
668	G3BP2	0.0595233	0.0678869	3.97139e-05	0.42554
669	APOA2	0.0598378	2.55698e-07	0.0463186	0.614185
670	TPD52L1	0.0601523	0.00573711	4.23899e-05	0.107208
671	ZBTB49	0.0601523	0.00938022	0.0120197	0.0118451
672	FCER1G	0.0604667	2.55698e-07	0.00677623	0.14747
673	LOC100126584	0.0604667	0.00960412	4.23899e-05
674	NDUFS2	0.0607811	2.55698e-07	0.00677623	0.190779
675	KRT7	0.0607811	0.0172942	4.31463e-05	0.895414
676	MGC42157	0.0607811			0.0307051
677	MIR5187	0.0610955	2.55698e-07	0.00677623
678	KRT80	0.0610955	0.0172942	4.31463e-05	0.963798
679	PGM2	0.0610955	0.00145446	0.217932	0.0402331
680	SDHC	0.0614099	2.55698e-07	0.0463186	0.120698
681	KRT83	0.0614099	0.012116	4.31463e-05	0.127397
682	OCIAD1	0.0614099	0.0131563	0.00544919	0.034608
683	B4GALT3	0.0617243	2.55698e-07	0.00677623	0.468145
684	KRT86	0.0617243	0.012116	4.31463e-05	0.72332
685	EXOC1	0.0617243	0.0597919	0.00534805	0.002063
686	PFDN2	0.0620386	2.55698e-07	0.00677623	0.562279
687	LINC02874	0.0620386	0.0172942	4.31463e-05
688	NR1I3	0.0623529	2.55698e-07	0.0463186	0.574533
689	KRT7-AS	0.0623529	0.012116	4.31463e-05
690	SMARCAD1	0.0623529	0.00278123	0.0157842	0.0185675
691	ADAMTS4	0.0626672	2.55698e-07	0.00677623	0.468758
692	KRT87P	0.0626672	0.012116	4.31463e-05
693	BMPR1B	0.0626672	0.00615029	0.0278206	0.0270873
694	DEDD	0.0629815	2.55698e-07	0.00677623	0.566903
695	KRT81	0.0629815	0.012116	4.31463e-05	0.6734
696	ARHGEF38	0.0629815	0.000572671	0.00510767	0.00978387
697	TOMM40L	0.0632957	2.55698e-07	0.00677623	0.265323
698	HTT	0.0632957	0.00892794	4.33533e-05	0.711757
699	AIMP1	0.0632957	0.00873098	0.00286266	0.0431046
700	PPOX	0.0636099	2.55698e-07	0.00677623	0.752977
701	LARP7	0.0636099	0.00366389	0.0185105	0.000914692
702	MSANTD1	0.0639241	0.00892794	4.33533e-05
703	RAB33B	0.0639241	0.0508916	0.131268	0.0140587
704	CSNK1E	0.0642383	2.9688e-07	0.00968334	0.867568
705	SSH1	0.0642383	0.00491251	4.52662e-05	0.505279
706	GAB1	0.0642383	0.00381511	0.012082	0.0271776
707	KDELR3	0.0645525	2.9688e-07	0.00968334	0.324762
708	CORO1C	0.0645525	0.0189272	4.52662e-05	0.672753
709	SMARCA5	0.0645525	0.00112974	0.0157572	0.00378552
710	TPTEP2	0.0648666	2.9688e-07	0.00968334
711	DAO	0.0648666	0.00491251	4.52662e-05	0.274027
712	TMEM144	0.0648666	0.00309009	0.0243393	0.0362578
713	TPTEP2-CSNK1E	0.0651807	2.9688e-07	0.00968334
714	AP3M1	0.0651807	0.020392	4.70902e-05	0.429535
715	RAPGEF2	0.0651807	0.00237355	0.0145422	0.0432949
716	BACE1	0.0654948	2.99006e-07	0.00247127	0.0922021
717	ADK	0.0654948	0.0129458	4.70902e-05	0.454602
718	GALNTL6	0.0654948	0.000782346	0.0456841	0.012063
719	DSCAML1	0.0658088	2.99006e-07	0.0126804	0.620686
720	VCL	0.0658088	0.000834904	4.70902e-05	0.726072
721	RNF212	0.0658088	0.00115287	0.00154203	0.0359503
722	CEP164	0.0661229	2.99006e-07	0.00247127	0.122265
723	LOC101927824	0.0661229	0.000471404	4.78867e-05
724	SLC2A9	0.0661229	0.0020527	0.0226869	0.0130268
725	ERBB4	0.0664369	3.08068e-07	0.0814501	0.826078
726	PITRM1-AS1	0.0664369	0.00121907	4.78867e-05
727	WDR1	0.0664369	0.0020527	0.0226869	0.0419046
728	PITRM1	0.0667509	0.000553575	4.78867e-05	0.346053
729	BOD1L	0.0667509			0.00471265
730	SNORD142	0.0670649	0.00121907	4.78867e-05
731	LDB2	0.0670649	0.000911397	0.046997	0.0396921
732	ISOC2	0.0673788	3.17227e-07	0.00134878	0.273778
733	PFKP	0.0673788	0.000471404	4.78867e-05	0.987206
734	RFC1	0.0673788	0.0212932	0.0139048	0.0102323
735	SSC5D	0.0676928	3.17227e-07	0.00134878
736	INE1	0.0676928	1	4.79612e-05	0.640465
737	COX7B2	0.0676928	3.27326e-05	0.069433	0.023349
738	ZNF580	0.0680067	3.17227e-07	0.000830379	0.922492
739	RBM10	0.0680067	1	4.79612e-05	0.321574
740	GABRA4	0.0680067	3.27326e-05	0.0142324	0.00399065
741	SBK2	0.0683205	3.17227e-07	0.0074644
742	USP11	0.0683205	1	4.79612e-05	0.648542
743	FRYL	0.0683205	0.0033272	0.00380283	0.000269052
744	ZNF524	0.0686344	3.17227e-07	0.0074644	0.69093
745	CDK16	0.0686344	1	4.79612e-05	0.536441
746	YTHDC1	0.0686344	0.00091802	0.0300298	0.00465441
747	FIZ1	0.0689482	3.17227e-07	0.000830379	0.996861
748	UBA1	0.0689482	1	4.79612e-05	0.069501
749	UGT2A1	0.0689482	0.0363874	0.153805	0.0416266
750	ZNF579	0.0692621	3.17227e-07	0.000830379	0.592496
751	NDUFB11	0.0692621	1	4.79612e-05	0.830026
752	IGJ	0.0692621			0.014213
753	ZNF865	0.0695759	3.17227e-07	0.0074644
754	NAT1	0.0695759	0.00177592	4.79936e-05	0.14365
755	COX18	0.0695759	0.0319378	0.148214	0.00883608
756	ZNF581	0.0698896	3.17227e-07	0.000830379	0.357964
757	SLC9A3	0.0698896	0.00632695	4.80513e-05	0.909569
758	SDAD1	0.0698896	0.0431928	0.0205475	0.0157542
759	SBK3	0.0702034	3.17227e-07	0.0074644
760	EXOC3	0.0702034	0.0151465	4.80513e-05	0.477592
761	CXCL9	0.0702034	0.0426298	0.0205475	0.0430237
762	CCDC106	0.0705171	3.17227e-07	0.000830379	0.419279
763	SLC9A3-AS1	0.0705171	0.0151465	4.80513e-05
764	HSD17B13	0.0705171	0.000697341	0.0296983	0.00598697
765	PDCD6-AHRR	0.0708308	0.0184494	4.80513e-05
766	H2AFZ	0.0708308			0.0141115
767	PP7080	0.0711445	0.0151465	4.80513e-05
768	C4orf3	0.0711445	0.0506811	0.00510985	0.0111151
769	OR13G1	0.0714582	3.19931e-07	0.00133588
770	AHRR	0.0714582	0.0263295	4.80513e-05	0.449889
771	SLC7A11	0.0714582	0.0108971	0.0903833	0.00898443
772	OR14K1	0.0717718	3.19931e-07	0.00133588
773	EXOC3-AS1	0.0717718	0.0151465	4.80513e-05
774	UCP1	0.0717718	0.000115682	0.0359151	0.0266795
775	TRIM58	0.0720854	3.19931e-07	0.00133588	0.256506
776	SAPCD1-AS1	0.0720854	0.0039248	4.83874e-05
777	TOMM7	0.0720854	0.00110508	0.00367985	0.0157974
778	OR1C1	0.072399	3.19931e-07	0.00133588	0.835989
779	LY6G6E	0.072399	0.00515021	4.83874e-05	0.22046
780	NIPBL	0.072399	0.00153668	0.0142602	0.00476188
781	OR6F1	0.0727126	3.19931e-07	0.00133588	0.733162
782	C2	0.0727126	0.00251566	4.83874e-05	0.628369
783	OR14A2	0.0730261	3.19931e-07	0.00133588
784	MSH5-SAPCD1	0.0730261	0.00480644	4.83874e-05
785	POU6F2	0.0733396	3.2399e-07	0.00590813	0.578675
786	CLIC1	0.0733396	0.00499847	4.83874e-05	0.364396
787	GPBP1	0.0733396	0.000588161	0.0147268	0.0027607
788	POU6F2-AS1	0.0736532	3.2399e-07	0.00852824
789	SAPCD1	0.0736532	0.00480644	4.83874e-05
790	KIF2A	0.0736532	0.0348092	0.00940678	0.0132892
791	MUC5AC	0.0739666	3.30187e-07	0.00330336
792	MIR4646	0.0739666	0.00480644	4.83874e-05
793	ERBB2IP	0.0739666			0.0118005
794	MUC6	0.0742801	3.30187e-07	0.00330336
795	SNORD52	0.0742801	0.0039248	4.83874e-05
796	SREK1	0.0742801	0.000464219	0.0173452	0.0159896
797	MUC2	0.0745935	3.30187e-07	0.00330336
798	ABHD16A	0.0745935	0.00480644	4.83874e-05
799	PIK3R1	0.0745935	0.0108223	0.0623574	0.0385968
800	LINC02688	0.0749069	3.30187e-07	0.00330336
801	DDAH2	0.0749069	0.0050541	4.83874e-05	0.60623
802	BDP1	0.0749069	0.00239011	0.0382583	0.0239906
803	SNX29P1	0.0752203	3.38452e-07	0.177809
804	SNORD48	0.0752203	0.0039248	4.83874e-05
805	IQGAP2	0.0752203	0.00066029	0.0357737	0.00865773
806	CRYM	0.0755337	3.38452e-07	0.141496	0.338316
807	VWA7	0.0755337	0.00251566	4.83874e-05
808	RASA1	0.0755337	0.0138491	0.00209645	0.00226694
809	NPIPB3	0.075847	3.38452e-07	0.142291
810	HSPA1B	0.075847	0.0039248	4.83874e-05	0.432341
811	C5orf27	0.075847			0.0275583
812	LINC02121	0.0761604	3.51382e-07	0.0622355
813	HSPA1L	0.0761604	0.00251566	4.83874e-05	0.125052
814	LNPEP	0.0761604	0.00145636	0.00758738	0.264371
815	LINC01020	0.0764737	3.51382e-07	0.0622355
816	LSM2	0.0764737	0.00251566	4.83874e-05	0.80555
817	PPIP5K2	0.0764737	0.000126607	0.0145831	0.0133995
818	ADAMTS16	0.076787	3.51382e-07	0.0414503	0.844156
819	SNHG32	0.076787	0.0039248	4.83874e-05
820	YTHDC2	0.076787	0.00267991	0.00155165	0.0194685
821	FYB1	0.0771002	3.54024e-07	0.0563652
822	COMMD10	0.0771002	0.000191676	0.0113638	0.017458
823	LINC02093	0.0774134	3.56396e-07	0.0254889
824	MSH5	0.0774134	0.00480644	4.83874e-05	0.373518
825	DMXL1	0.0774134	0.000425054	0.0132935	0.0185351
826	ANO10	0.0777267	3.60535e-07	0.0271709	0.242936
827	VARS1	0.0777267	0.00251566	4.83874e-05
828	HSD17B4	0.0777267	0.00748648	0.0267757	0.0262634
829	SNRK-AS1	0.0780399	3.60535e-07	0.0463639
830	LY6G6C	0.0780399	0.00511323	4.83874e-05	0.0777059
831	LYRM7	0.0780399	0.00609843	0.106767	0.817872
832	ACBD6	0.078353	3.61645e-07	0.00339006	0.873437
833	PHKG1	0.078353	0.0348905	4.84139e-05	0.624394
834	CSF2	0.078353	0.0064297	0.0203375	0.00537501
835	LHX4-AS1	0.0786662	3.61645e-07	0.0335747
836	CCT6A	0.0786662	0.0261369	4.84139e-05	0.624003
837	PDLIM4	0.0786662	0.00735937	0.00727393	0.0201115
838	LHX4	0.0789793	3.61645e-07	0.0155671	0.537013
839	SNORA22B	0.0789793	0.0261369	4.84139e-05
840	HSPA4	0.0789793	0.00115791	0.00186666	0.0305285
841	MIR548N	0.0792924	3.79927e-07	0.0599875
842	PSPH	0.0792924	0.0348905	4.84139e-05	0.598306
843	DDX46	0.0792924	0.00404346	0.0188199	5.11e-05
844	NPSR1	0.0796055	3.79927e-07	0.0741786	0.253616
845	SNORA15	0.0796055	0.0261369	4.84139e-05
846	MATR3	0.0796055	0.029704	0.0234119	0.0327576
847	NPSR1-AS1	0.0799185	3.79927e-07	0.0741786
848	SUMF2	0.0799185	0.0261369	4.84139e-05	0.380065
849	WDR55	0.0799185	0.000854548	0.00441659	0.0228047
850	DPY19L1	0.0802316	3.79927e-07	0.0599875
851	SPINK14	0.0802316	0.0039993	0.102809	0.0296237
852	NDST1	0.0805446	0.0050117	0.0195528	0.0378594
853	SLC6A18	0.0808576	3.8085e-07	0.000925436	0.633168
854	LINC02681	0.0808576	0.0130754	5.31482e-05
855	CCDC99	0.0808576			0.0110085
856	SLC6A19	0.0811705	3.8085e-07	0.000925436	0.986722
857	LINC01514	0.0811705	0.0324107	5.31482e-05
858	CANX	0.0811705	0.0147792	0.0141114	0.021732
859	LBX1-AS1	0.0814835	0.0130754	5.31482e-05
860	TRIM41	0.0814835	0.000239338	0.000822418	0.0423246
861	OTUD6B	0.0817964	3.81322e-07	0.00794843	0.740882
862	LBX1	0.0817964	0.0130754	5.31482e-05	0.400923
863	TRIM52	0.0817964	0.00952751	0.000822418	0.00680424
864	LRRC69	0.0821093	3.81322e-07	0.00794843
865	TLX1NB	0.0821093	0.0324107	5.31482e-05
866	FASTKD3	0.0821093	0.0110079	0.00136501	0.0113304
867	PIP4P2	0.0824222	3.81322e-07	0.00794843
868	UBE2F-SCLY	0.0824222	0.000592953	5.49662e-05
869	FYB	0.0824222			0.0204623
870	OTUD6B-AS1	0.082735	3.81322e-07	0.00794843
871	DHX29	0.082735	0.00501065	0.0073408	0.0100686
872	MIR4661	0.0830479	3.81322e-07	0.0693219
873	ADAMTS6	0.0830479	0.00204621	0.00841864	0.0160846
874	SCLY	0.0833607	0.00194718	5.49662e-05	0.4159
875	HOMER1	0.0833607	0.00270245	0.00961304	0.0397331
876	SV2B	0.0836734	4.0096e-07	0.0555388	0.0704311
877	MEF2C	0.0836734	0.0174774	0.000742973	0.0364582
878	UBE2E2	0.0839862	4.12399e-07	0.0180803	0.919045
879	KDM4B	0.0839862	0.00294051	5.51661e-05	0.835207
880	LYSMD3	0.0839862	0.00191717	0.0318496	0.0271112
881	PKHD1	0.084299	4.19458e-07	0.00616568	0.357403
882	PSMB11	0.084299	0.00251291	5.60192e-05
883	TTC37	0.084299	0.0129113	0.00507864	0.0351328
884	LOC101927082	0.0846117	4.19458e-07	0.129619
885	AJUBA	0.0846117	0.00251291	5.60192e-05
886	CHD1	0.0846117	0.000111745	0.0446932	0.000766709
887	SNAR-C2	0.0849244	4.27199e-07	0.0505373
888	RBM23	0.0849244	0.00878932	5.60192e-05	0.288415
889	PJA2	0.0849244	0.00119566	0.00559573	0.000346046
890	NOP53-AS1	0.0852371	4.27199e-07	0.0505373
891	PRMT5	0.0852371	0.0103997	5.60192e-05	0.897015
892	C5orf20	0.0852371			0.0441559
893	TPRX1	0.0855497	4.27199e-07	0.0505373	0.806335
894	HAUS4	0.0855497	0.00251291	5.60192e-05	0.623527
895	LRRTM2	0.0855497	0.0189759	0.0176058	0.0395402
896	SNAR-A12	0.0858623	4.27199e-07	0.0505373
897	LOC105370705	0.0858623	0.00251291	5.60192e-05
898	HARS	0.0858623			0.0133807
899	SNAR-C1	0.0861749	4.27199e-07	0.0505373
900	MIR4707	0.0861749	0.00251291	5.60192e-05
901	FCHSD1	0.0861749	0.00111966	0.0122064	0.0290559
902	SNAR-A13	0.0864875	4.27199e-07	0.0505373
903	C14orf93	0.0864875	0.00131004	5.60192e-05	0.580837
904	SPINK1	0.0864875	0.000690675	0.0314439	0.0349778
905	SNAR-C5	0.0868001	4.27199e-07	0.0505373
906	LOC101926933	0.0868001	0.00878932	5.60192e-05
907	PDGFRB	0.0868001	0.0010151	0.0768163	0.0389221
908	SULT2A1	0.0871126	4.27199e-07	0.0505373	0.515991
909	PSMA1	0.0871126	0.000575394	5.68761e-05	0.0876495
910	SLU7	0.0871126	0.00064759	0.0178951	0.0144922
911	SNAR-C4	0.0874252	4.27199e-07	0.0505373
912	PDE3B	0.0874252	0.0010263	5.68761e-05	0.642511
913	SNAR-A1	0.0877377	4.27199e-07	0.0505373
914	PALM2AKAP2	0.0877377	0.00540751	5.78411e-05
915	AGXT2L2	0.0877377			0.00869758
916	SNAR-A2	0.0880501	4.27199e-07	0.0505373
917	OR8B12	0.0880501	0.00277699	6.14985e-05	0.511087
918	ZNF354A	0.0880501	0.000462548	0.0764597	0.0403684
919	CRX	0.0883626	4.27199e-07	0.0505373	0.618267
920	OR8A1	0.0883626	0.00289266	6.14985e-05	0.214013
921	GRM6	0.0883626	0.000274637	0.0248983	0.0428266
922	SNAR-C3	0.088675	4.27199e-07	0.0505373
923	PANX3	0.088675	0.00277699	6.14985e-05	0.967069
924	ID4	0.088675	0.00433584	0.00340596	0.00753123
925	SDC2	0.0889874	4.29704e-07	0.0118539	0.548774
926	TBRG1	0.0889874	0.00277699	6.14985e-05	0.721782
927	CDKAL1	0.0889874	0.000179109	0.0351491	0.0352489
928	OR8B8	0.0892998	0.00310569	6.14985e-05	0.96909
929	SLC17A4	0.0892998	0.000744916	0.0275409	0.00343108
930	ZFYVE28	0.0896122	0.000254529	6.45064e-05	0.8599
931	HIST1H3E	0.0896122			0.0344867
932	POLN	0.0899245	0.00174499	6.45064e-05	0.863871
933	BTN1A1	0.0899245	0.10243	0.0204233	0.0232002
934	GATB	0.0902368	4.37088e-07	0.0174472
935	MIR4800	0.0902368	0.00174499	6.45064e-05
936	MXD4	0.0905491	0.00174499	6.45064e-05	0.658697
937	DPCR1	0.0905491			0.0114579
938	MSRA	0.0908614	4.69422e-07	0.0168334	0.0933845
939	HAUS3	0.0908614	0.00174499	6.45064e-05	0.6147
940	BAT2	0.0908614			0.0129244
941	NOA1	0.0911736	4.72596e-07	0.0555475
942	TRUB1	0.0911736	0.000616653	6.48542e-05	0.448518
943	IGFBP7-AS1	0.0914859	4.72596e-07	0.013392
944	FAM160B1	0.0914859	0.000616653	6.48542e-05	0.508445
945	IGFBP7	0.0917981	4.72596e-07	0.013392	0.711777
946	MOXD1	0.0917981	0.000431506	6.83677e-05	0.0707601
947	SKIV2L	0.0917981	0.00251566	0.000846968	0.0407572
948	DPY19L2P1	0.0921103	4.94751e-07	0.135112
949	ADAMTS8	0.0921103	0.00835423	6.87992e-05	0.830426
950	LOC100510059	0.0921103			0.0296061
951	CRYM-AS1	0.0924224	4.95537e-07	0.117909
952	ADAMTS15	0.0924224	0.000867441	6.87992e-05	0.322694
953	SLC39A7	0.0924224	0.0109677	0.00584137	0.041639
954	LINC02544	0.0927346	0.000360858	6.89626e-05
955	TREML4	0.0927346	0.003552	0.0974265	0.0311865
956	LINCR-0001	0.0930467	4.99573e-07	0.0168334
957	THBS2	0.0930467	0.00342794	6.89626e-05	0.933394
958	BYSL	0.0930467	0.012261	0.0052665	0.0210745
959	PRSS55	0.0933588	4.99573e-07	0.00722746	0.242781
960	LOC101929523	0.0933588	0.000360858	6.89626e-05
961	FLJ38717	0.0933588			0.0207136
962	NPVF	0.0936708	4.99656e-07	0.230727	0.238119
963	LINC01615	0.0936708	0.000360858	6.89626e-05
964	CUL9	0.0936708	0.00124562	0.0075393	0.0210865
965	PAK1	0.0939829	5.27495e-07	0.0156979	0.795118
966	ABCC10	0.0939829	0.0335461	0.0211531	0.00442078
967	DYM	0.0942949	5.37414e-07	0.00416682	0.103056
968	CHRNA3	0.0942949	0.000363039	7.07101e-05	0.960294
969	OPN5	0.0942949	0.00254852	0.0300268	0.0229027
970	MIR4744	0.0946069	5.37414e-07	0.00416682
971	CHRNB4	0.0946069	0.000363039	7.07101e-05	0.86414
972	SENP6	0.0946069	0.0193819	0.00485528	0.00197209
973	DCC	0.0949189	6.329e-07	0.0327561	0.549399
974	EEF2	0.0949189	0.00206899	7.18832e-05	0.717689
975	CDC40	0.0949189	0.0103525	0.0606007	0.0392239
976	ZBTB7A	0.0952309	0.00200443	7.18832e-05	0.556325
977	NT5DC1	0.0952309	0.000653128	0.0210827	0.0354049
978	DPP10	0.0955428	6.64542e-07	0.0710523	0.469688
979	MIR637	0.0955428	0.00206899	7.18832e-05
980	VGLL2	0.0955428	0.0158554	0.109368	0.0271207
981	LINC01360	0.0958547	6.65099e-07	1
982	DAPK3	0.0958547	0.00206899	7.18832e-05	0.685672
983	HEY2	0.0958547	0.00536027	0.00179506	0.0118931
984	ATF7IP	0.0961666	6.84313e-07	0.0131956	0.797608
985	MLLT4	0.0961666			0.0144849
986	PDE2A	0.0964785	7.10657e-07	0.00121952	0.159569
987	MAP2K2	0.0964785	0.00200443	7.18832e-05	0.941345
988	DEK	0.0964785	0.00159388	0.156562	0.000960452
989	ARAP1-AS2	0.0967903	7.10657e-07	0.0386082
990	CREB3L3	0.0967903	0.00200443	7.18832e-05	0.874313
991	KIAA0319	0.0967903	0.0120267	0.0196668	0.0348324
992	MIR139	0.0971022	7.10657e-07	0.00121952
993	SNORD37	0.0971022	0.00206899	7.18832e-05
994	TRIM26	0.0971022	0.0433385	0.0014457	0.0215167
995	SPAG9	0.097414	7.32378e-07	0.00640058	0.596795
996	H3C7	0.097414	0.0567472	7.30318e-05
997	KIAA1949	0.097414			0.0214611
998	MBTD1	0.0977258	7.32378e-07	0.00640058	0.204907
999	H4C5	0.0977258	0.0301549	7.30318e-05
1000	NME1-NME2	0.0980375	7.32378e-07	0.00640058
1001	H2BC9	0.0980375	0.0721866	7.30318e-05
1002	NME2	0.0983492	7.32378e-07	0.00640058	0.789067
1003	H3C4	0.0983492	0.0721866	7.30318e-05
1004	BAT5	0.0983492			0.0249735
1005	NME1	0.098661	7.32378e-07	0.00640058	0.18922
1006	H2AC8	0.098661	0.0307568	7.30318e-05
1007	PSMB8	0.098661	0.0108312	0.00088896	0.0153314
1008	UTP18	0.0989727	7.32378e-07	0.00640058	0.762831
1009	H4C6	0.0989727	0.0721866	7.30318e-05
1010	SCEL	0.0992843	7.34162e-07	0.412442	0.122393
1011	H2BC8	0.0992843	0.0721866	7.30318e-05
1012	LOC100128340	0.099596	7.50041e-07	0.023901
1013	H2AC7	0.099596	0.0721866	7.30318e-05
1014	BAK1	0.099596	0.00516853	0.0116165	0.0111988
1015	FAM153CP	0.0999076	7.50041e-07	0.0111036
1016	H1-3	0.0999076	0.0567472	7.30318e-05
1017	C6orf106	0.0999076			0.0323266
1018	IFNA8	0.100219	7.57052e-07	0.116699	0.957714
1019	H3C6	0.100219	0.0392603	7.30318e-05
1020	TEAD3	0.100219	0.047397	0.0113498	0.00977903
1021	IFNA1	0.100531	7.57052e-07	0.116699	0.666682
1022	H2BC4	0.100531	0.0301549	7.30318e-05
1023	C6orf130	0.100531			0.0169357
1024	KLHL9	0.100842	7.57052e-07	0.116699	0.225063
1025	H2BC10	0.100842	0.0721866	7.30318e-05
1026	TREM1	0.100842	0.00104576	0.0348235	0.00581385
1027	H4C7	0.101154	0.0567472	7.30318e-05
1028	PRPH2	0.101154	0.028813	0.0176757	0.00381232
1029	IFNA13	0.101465	7.57052e-07	0.116699
1030	H4C4	0.101465	0.0721866	7.30318e-05
1031	CUL7	0.101465	0.00124562	0.011008	0.000486093
1032	IFNA2	0.101777	7.57052e-07	0.140395	0.774979
1033	H2BC7	0.101777	0.0301549	7.30318e-05
1034	GTPBP2	0.101777	0.00074952	0.00925269	0.00567491
1035	MIR31HG	0.102088	7.57052e-07	0.490133
1036	FAM110B	0.102088	0.0173234	7.35122e-05	0.521506
1037	CYP39A1	0.102088	0.000254571	0.00109818	0.0281611
1038	GALR1	0.1024	7.81093e-07	0.0141327	0.261069
1039	NR0B1	0.1024	1	7.46094e-05	0.295549
1040	IL17F	0.1024	0.0588327	0.0480122	0.0426371
1041	CADM3-AS1	0.102711	7.82177e-07	0.0161747
1042	PAGR1	0.102711	0.044427	7.5335e-05
1043	GSTA5	0.102711	0.00598385	0.0885234	0.0449356
1044	FCER1A	0.103023	7.82177e-07	0.0161747	0.458434
1045	PRRT2	0.103023	0.044427	7.5335e-05	0.413122
1046	KLHL31	0.103023	0.0269931	0.0603922	0.0075381
1047	OR10J3	0.103334	7.82177e-07	0.0942115	0.544815
1048	ZG16	0.103334	0.044427	7.5335e-05	0.917322
1049	DST	0.103334	0.00162387	0.0230087	0.00596141
1050	GUCY1A2	0.103645	7.92536e-07	0.00622854	0.551254
1051	KIF22	0.103645	0.044427	7.5335e-05	0.279551
1052	PHIP	0.103645	0.00438355	0.024604	0.0178768
1053	LOC105378663	0.103957	8.51025e-07	0.0097653
1054	C16orf54	0.103957	0.044427	7.5335e-05	0.929006
1055	IBTK	0.103957	0.0315256	0.235154	0.00509659
1056	GJA9-MYCBP	0.104268	8.51025e-07	0.0368863
1057	SNX14	0.104268	0.0228491	0.0164987	0.0441515
1058	MYCBP	0.104579	8.51025e-07	0.0368863
1059	CDIPTOSP	0.104579	0.0108036	7.5335e-05
1060	SFRS18	0.104579			0.0200926
1061	GJA9	0.104891	8.51025e-07	0.0368863	0.110284
1062	MAZ	0.104891	0.044427	7.5335e-05	0.34556
1063	BC041996	0.104891			0.0113755
1064	RRAGC	0.105202	8.51025e-07	0.0097653	0.571742
1065	WSB1	0.105202	0.00746565	7.53446e-05	0.0988907
1066	SGK1	0.105202	0.000297746	0.00949528	0.0401166
1067	WARS1	0.105513	8.86433e-07	0.0263941
1068	MIR4522	0.105513	0.00746565	7.53446e-05
1069	BCLAF1	0.105513	0.0424275	0.00470105	2.44e-05
1070	BMERB1	0.105824	8.8973e-07	0.00471612
1071	SNRPD3	0.105824	0.00834725	7.90337e-05	0.996633
1072	MAP3K5	0.105824	0.00382143	0.015811	0.0194345
1073	GABRB2	0.106135	8.90914e-07	0.0128999	0.471952
1074	GUCD1	0.106135	0.00834725	7.90337e-05
1075	FBXO5	0.106135	0.00268835	0.0120511	0.0405405
1076	LINC01842	0.106447	8.98718e-07	0.038824
1077	GGT1	0.106447	0.00834725	7.90337e-05	0.950111
1078	C6orf118	0.106447	0.00637706	0.0237975	0.03236
1079	LINC01841	0.106758	8.98718e-07	0.00883491
1080	UPB1	0.106758	0.00834725	7.90337e-05	0.880026
1081	T	0.106758			0.019674
1082	ADGRE5	0.107069	8.98718e-07	0.00883491
1083	ADORA2A-AS1	0.107069	0.00834725	7.90337e-05
1084	GPR31	0.107069	0.00467958	0.0365744	0.0173467
1085	PKN1	0.10738	8.98718e-07	0.00883491	0.0491369
1086	IL1RL1	0.10738	0.0159582	7.95772e-05	0.980953
1087	IQCE	0.10738	0.00276363	0.00402804	0.0209368
1088	RAB27B	0.107691	9.17294e-07	0.0239182	0.905792
1089	IL18RAP	0.107691	0.0282258	7.95772e-05	0.513114
1090	TMEM106B	0.107691	0.00232776	0.0498063	0.00838326
1091	LINC02039	0.108002	9.20959e-07	0.137772
1092	MIR4772	0.108002	0.0347722	7.95772e-05
1093	RPS2P32	0.108002	0.00118885	0.00735599	0.0107635
1094	CALN1	0.108313	9.29873e-07	0.0349448	0.657837
1095	IL18R1	0.108313	0.0159582	7.95772e-05	0.505912
1096	TAX1BP1	0.108313	0.00682521	0.0221997	0.029001
1097	LRRC52-AS1	0.108624	9.31375e-07	0.0246186
1098	2021-09-07	0.108624			0.00765251
1099	MGST3	0.108935	9.31375e-07	0.0277747	0.760948
1100	SFTA3	0.108935	0.0074121	8.28089e-05
1101	MRPL32	0.108935	0.000609057	0.0199448	0.0179144
1102	LOC440700	0.109246	9.31375e-07	0.0277747
1103	NKX2-1	0.109246	0.0074121	8.28089e-05	0.30855
1104	UBE2D4	0.109246	0.0188628	0.023301	0.0232626
1105	ALDH9A1	0.109557	9.31375e-07	0.0545682	0.28757
1106	NKX2-1-AS1	0.109557	0.0159328	8.28089e-05
1107	AEBP1	0.109557	0.0305276	0.00837063	0.000924987
1108	ME1	0.109868	9.33497e-07	0.0169837	0.603845
1109	SYT13	0.109868	0.00117732	8.4193e-05	0.896269
1110	PRSS35	0.110179	9.33497e-07	0.0169837	0.443975
1111	PRDM11	0.110179	0.000464188	8.4193e-05	0.621145
1112	CLIP2	0.110179	0.000269611	0.033189	0.0377877
1113	MIR138-1	0.11049	9.3373e-07	0.0562075
1114	GPLD1	0.11049	0.0391199	8.45783e-05	0.242893
1115	ZNF626	0.1108	9.3905e-07	0.289339
1116	ALDH5A1	0.1108	0.0391199	8.45783e-05	0.652387
1117	RPL13AP17	0.1108	0.00115309	0.104128	0.0432124
1118	ZNF737	0.111111	9.3905e-07	0.205345	0.657849
1119	ORC5	0.111111	0.00110974	8.52336e-05	0.42876
1120	AKAP9	0.111111	0.0179881	0.0404154	0.0129392
1121	DAP	0.111422	9.71596e-07	0.0699872	0.69944
1122	ZNF703	0.111422	0.0323253	8.67168e-05	0.214849
1123	SLC12A9	0.111422	0.000880007	0.0124196	0.0449733
1124	FAM160A1	0.111733	9.80822e-07	0.00163003
1125	LOC102723701	0.111733	0.0545784	8.67168e-05
1126	TRIM56	0.111733	0.00494053	0.0268828	0.0100821
1127	LOC643542	0.112044	1.00336e-06	0.0154902
1128	PLPBP	0.112044	0.0545784	8.67168e-05
1129	MLL5	0.112044			0.000171574
1130	NKX2-4	0.112354	1.03503e-06	0.00818175
1131	LOC101929622	0.112354	0.0323253	8.67168e-05
1132	ST7	0.112354	0.00355645	0.0216531	0.0417098
1133	BUB1B-PAK6	0.112665	1.07241e-06	0.018521
1134	ADGRA2	0.112665	0.0194036	8.67168e-05
1135	FAM40B	0.112665			0.0301385
1136	PAK6	0.112976	1.07241e-06	0.018521	0.307066
1137	ERLIN2	0.112976	0.0323253	8.67168e-05	0.377015
1138	CPA5	0.112976	0.0031725	0.0179346	0.0184917
1139	BMF	0.113286	1.07241e-06	0.0312388	0.792418
1140	HDAC4-AS1	0.113286	3.63594e-05	8.78546e-05
1141	TAS2R5	0.113286	0.00709091	0.0448933	0.0278833
1142	BUB1B	0.113597	1.07241e-06	0.018521	0.711299
1143	MIR2467	0.113597	3.63594e-05	8.78546e-05
1144	TRBV10-2	0.113597			0.0117264
1145	SH3D19	0.113908	1.07354e-06	0.00163003
1146	HDAC4	0.113908	3.63594e-05	8.78546e-05	0.675149
1147	TMEM195	0.113908			0.0222936
1148	NOX3	0.114218	1.07641e-06	0.0623569	0.636448
1149	TFB1M	0.114529	1.07641e-06	0.00432837	0.809476
1150	HUS1	0.114529	0.0119725	0.00749683	0.00134879
1151	FOXC1	0.114839	1.09983e-06	0.00116637	0.84602
1152	GRB10	0.114839	0.00633431	0.00333833	0.0396141
1153	FOXCUT	0.11515	1.09983e-06	0.00116637
1154	CLNK	0.11515	0.000259137	9.03871e-05	0.353061
1155	2021-09-14	0.11515			0.0206292
1156	UNC13C	0.11546	1.1297e-06	0.0538995
1157	ZNF518B	0.11546	0.000259137	9.03871e-05
1158	NSUN5	0.11546	0.0217589	0.0445544	0.018034
1159	LOC105375800	0.115771	1.13513e-06	0.00233091
1160	SLC9C2	0.115771	0.00999236	9.04362e-05
1161	MLXIPL	0.115771	0.0285189	0.0131162	0.0198385
1162	LOC100506023	0.116081	0.00999236	9.04362e-05
1163	C7orf23	0.116081			0.0425427
1164	EPPK1	0.116392	1.13513e-06	0.00113036
1165	PRDX6	0.116392	0.0111283	9.04362e-05	0.43158
1166	KRIT1	0.116392	0.00293872	0.00462852	0.00611825
1167	MIR937	0.116702	1.13513e-06	0.00233091
1168	PRDX6-AS1	0.116702	0.00999236	9.04362e-05
1169	NRBP2	0.117013	1.13513e-06	0.00113036	0.43568
1170	LRCH4	0.117013	0.000793679	0.00112861	0.021802
1171	SCRIB	0.117323	1.13513e-06	0.00233091	0.202105
1172	LINC02188	0.117323	0.00395672	9.17359e-05
1173	MIR6845	0.117633	1.13513e-06	0.00113036
1174	H2BC6	0.117633	0.0301549	9.48738e-05
1175	VPS52	0.117944	0.0107299	9.64948e-05	0.559912
1176	PNPLA8	0.117944	0.0134337	0.0209842	0.031825
1177	WNT2	0.118254	0.00152115	0.012582	0.00471169
1178	SEL1L2	0.118564	1.19073e-06	0.0960458
1179	SMIM40	0.118564	0.00913781	9.64948e-05
1180	PDIA4	0.118564	0.00202247	0.032332	0.0148269
1181	ESF1	0.118875	1.19073e-06	0.00621032	0.444987
1182	MIR6873	0.118875	0.0107299	9.64948e-05
1183	CDK5	0.118875	0.00663891	0.0136152	0.0286934
1184	SILC1	0.119185	1.19539e-06	0.0398599
1185	WDR46	0.119185	0.00913781	9.64948e-05	0.701408
1186	DLGAP2	0.119185	4.41773e-05	0.00145648	0.00163404
1187	LOC400940	0.119495	1.19539e-06	0.0398599	0.249927
1188	MIR6834	0.119495	0.0109677	9.64948e-05
1189	C8orf79	0.119495			0.710964
1190	MIR7158	0.119805	1.19539e-06	0.0398599
1191	ZBTB22	0.119805	0.00913781	9.64948e-05	0.0863126
1192	PCM1	0.119805	0.00248955	0.111448	0.00567162
1193	NDUFAF5	0.120115	1.25156e-06	0.00621032
1194	RPS18	0.120115	0.0109677	9.64948e-05	0.588611
1195	SLC39A14	0.120115	0.000309427	0.00612146	0.00999628
1196	RET	0.120426	1.27014e-06	0.00330858	0.963803
1197	TAPBP	0.120426	0.00913781	9.64948e-05	0.513382
1198	L17325	0.120426			0.0157564
1199	CSGALNACT2	0.120736	1.27014e-06	0.00330858	0.0561821
1200	PHF1	0.120736	0.00913781	9.64948e-05	0.415356
1201	MAK16	0.120736	0.0141672	0.016347	0.0405433
1202	TACR1	0.121046	1.28571e-06	0.00502344	0.903264
1203	MIR1234	0.121046	0.00913781	9.64948e-05
1204	YTHDF3	0.121046	0.00549142	0.0719712	0.0340051
1205	TBC1D7-LOC100130357	0.121356	1.30363e-06	0.000934389
1206	B3GALT4	0.121356	0.0109677	9.64948e-05	0.730633
1207	RRS1	0.121356	0.0674125	0.00274848	0.0244839
1208	GFOD1	0.121666	1.30363e-06	0.0424815	0.175066
1209	RGL2	0.121666	0.00913781	9.64948e-05	0.124325
1210	E2F5	0.121666	0.00260649	0.0195074	0.0315074
1211	LOC100130357	0.121976	1.30363e-06	0.000934389
1212	SYNGAP1	0.121976	0.00913781	9.64948e-05	0.302892
1213	ESRP1	0.121976	0.00102786	0.0255306	0.0399049
1214	TBC1D7	0.122286	1.30363e-06	0.000934389	0.0610502
1215	PFDN6	0.122286	0.0109677	9.64948e-05	0.638982
1216	SPAG1	0.122286	0.0140218	0.0265005	0.0223023
1217	NFIB	0.122596	1.31124e-06	0.0199541	0.147886
1218	KIFC1	0.122596	0.00913781	9.64948e-05
1219	GPR172A	0.122596			0.0142645
1220	TBC1D9	0.122906	1.31558e-06	0.027093
1221	DHX57	0.122906	0.0653067	9.73788e-05	0.462288
1222	XKR6	0.122906	0.000950772	0.0038062	0.389926
1223	TNRC18P1	0.123216	1.31558e-06	0.0852175
1224	ARHGEF33	0.123216	0.0653067	9.73788e-05
1225	PSD3	0.123216	0.00223707	0.00776336	0.114055
1226	RICTOR	0.123526	1.32456e-06	0.0721907	0.0833167
1227	LOC375196	0.123526	0.0791972	9.73788e-05
1228	GTF2E2	0.123526	0.000727286	0.00222395	0.000946166
1229	NKX6-3	0.123836	0.0164982	0.000922375	0.0363758
1230	OSMR-AS1	0.124146	1.32456e-06	0.00728582
1231	SVIL	0.124146	0.0024713	9.89004e-05	0.404858
1232	ST18	0.124146	0.0110194	0.00619908	0.0233632
1233	CSNKA2IP	0.124456	1.33557e-06	1
1234	MIR938	0.124456	0.00568949	9.89004e-05
1235	ATP6V1H	0.124456	0.0221034	0.00971721	0.0307531
1236	MIR604	0.124765	0.00381494	9.89004e-05
1237	NSMAF	0.124765	0.00826303	0.0058691	0.0203964
1238	DCLRE1C	0.125075	1.3469e-06	0.01254	0.775767
1239	LOC653712	0.125075	0.0585233	9.93139e-05
1240	GGH	0.125075	0.0106797	0.0139865	0.00989013
1241	CDNF	0.125385	1.3469e-06	0.00245347
1242	MIR12124	0.125385	0.0496061	9.93139e-05
1243	ARMC1	0.125385	0.00243602	0.0190003	0.0269739
1244	MEIG1	0.125695	1.3469e-06	0.01254
1245	ACAD9	0.125695	0.0496061	9.93139e-05	0.244508
1246	PTTG3P	0.125695	0.0348757	0.0499072	0.0231964
1247	OLAH	0.126005	1.3469e-06	0.01254	0.113715
1248	RAB7A	0.126005	0.0361795	9.93139e-05	0.0969628
1249	JPH1	0.126005	0.0322056	0.00448218	0.0155582
1250	ACTN1-AS1	0.126314	1.36885e-06	0.0674493
1251	MIR8081	0.126314	0.0186923	0.000101362
1252	TPD52	0.126314	0.000796787	0.0404949	0.0211949
1253	ACTN1	0.126624	1.36885e-06	0.0146818	0.88157
1254	LINC01505	0.126624	0.0122444	0.000101362
1255	IMPA1	0.126624	0.0182038	0.00458844	0.029163
1256	IQCA1	0.126934	1.37421e-06	0.0132501	0.233541
1257	CALB1	0.126934	0.0116916	0.209052	0.0227083
1258	ASB18	0.127243	1.37421e-06	0.0413491	0.797077
1259	DNLZ	0.127243	0.00789343	0.000101618
1260	SNX31	0.127243	0.00106157	0.0762543	0.0161416
1261	ZNF862	0.127553	1.39853e-06	0.0442543	0.151203
1262	CARD9	0.127553	0.00789343	0.000101618	0.321853
1263	TMEM74	0.127553	0.0159974	0.0597555	0.00151221
1264	ZNF467	0.127863	1.39853e-06	0.0442543	0.858741
1265	PMPCA	0.127863	0.0120123	0.000101618	0.788825
1266	KRBA1	0.128172	1.39853e-06	0.00355693	0.789776
1267	GSDMC	0.128172	0.00518245	0.103405	0.0190229
1268	SSPOP	0.128482	1.39853e-06	0.00355693
1269	FLJ43860	0.128482			0.983903
1270	RD3L	0.128791	1.42658e-06	0.0598538
1271	TOP1MT	0.128791	0.000193449	0.00531998	0.0208992
1272	TDRD9	0.129101	1.42658e-06	0.0302467	0.317513
1273	SNAPC4	0.129101	0.00789343	0.000101618	0.0689405
1274	ASPG	0.12941	1.42658e-06	0.018839
1275	DKFZP434A062	0.12941	0.0120123	0.000101618
1276	SLC39A4	0.12941	5.68462e-05	0.00669169	0.0199627
1277	ATP5MPL	0.12972	1.42658e-06	0.0302467
1278	B3GNTL1	0.12972	0.000138428	0.000103754	0.316749
1279	C9orf93	0.12972			0.00105107
1280	MED30	0.130029	1.4311e-06	0.0069463	0.302466
1281	METRNL	0.130029	0.000683929	0.000103754	0.941488
1282	IL11RA	0.130029	0.0617711	0.00135564	0.0365645
1283	IPO5	0.130339	1.43409e-06	0.0068126	0.654557
1284	BMS1	0.130339	0.00754178	0.000103966	0.046011
1285	FAM74A3	0.130339	1	0.35275	0.0364133
1286	NEGR1	0.130648	1.48669e-06	0.0704713	0.240355
1287	LINC01518	0.130648	0.0152595	0.000103966
1288	SMC5	0.130648	0.00113476	0.134395	0.0175645
1289	LOC153910	0.130958	1.49395e-06	0.140511
1290	LOC283028	0.130958	0.00754178	0.000103966
1291	GDA	0.130958	0.00613474	0.12504	0.00141227
1292	MINAR2	0.131267	1.49712e-06	0.0130433
1293	LOC105378269	0.131267	0.00754178	0.000103966
1294	SMC2	0.131267	0.0419022	0.10244	0.0336643
1295	ADAMTS19	0.131576	1.49712e-06	0.0130433	0.849169
1296	ODC1-DT	0.131576	0.0115592	0.000106759
1297	NIPSNAP3A	0.131576	0.0128703	0.0309703	0.0183307
1298	CA5A	0.131886	1.5645e-06	0.0163167	0.987357
1299	HPCAL1	0.131886	0.00237241	0.000106759	0.584967
1300	CEP110	0.131886			0.0159042
1301	BANP	0.132195	1.5645e-06	0.004846	0.392167
1302	LINC02003	0.132195	0.00326594	0.000108609
1303	STXBP1	0.132195	0.0209311	0.00354114	0.00527778
1304	MIR6775	0.132504	1.5645e-06	0.004846
1305	HCG18	0.132504	0.0234649	0.000108627
1306	FAM73B	0.132504			0.0212931
1307	SLC7A5	0.132813	1.5645e-06	0.004846	0.33092
1308	TRIM39-RPP21	0.132813	0.0381818	0.000108627
1309	RNU5D	0.132813			0.0447944
1310	PABPN1L	0.133123	1.60086e-06	0.0138359
1311	RPP21	0.133123	0.0381818	0.000108627	0.629793
1312	C9orf96	0.133123			0.0060414
1313	LOC100129697	0.133432	1.60086e-06	0.0138359
1314	HCG17	0.133432	0.0234649	0.000108627
1315	ADAMTS13	0.133432	0.00688313	0.00454853	0.0183575
1316	TRIM39	0.133741	0.0498437	0.000108627	0.362732
1317	KIAA0649	0.133741			0.0336455
1318	CBFA2T3	0.13405	1.60086e-06	0.0138359	0.45563
1319	OR6T1	0.13405	0.025875	0.000108756	0.352401
1320	RLN2	0.13405	0.0462184	0.605117	0.0278123
1321	LINC01441	0.134359	1.62312e-06	1
1322	OR10S1	0.134359	0.0217476	0.000108756	0.748407
1323	C9orf46	0.134359			0.0221825
1324	LINC02029	0.134669	1.6416e-06	0.00989435
1325	OR8D4	0.134669	0.0260742	0.000108756	0.410481
1326	MPDZ	0.134669	0.00518093	0.0199932	0.0239362
1327	LINC00881	0.134978	1.6416e-06	0.00989435
1328	OR10G4	0.134978	0.0217476	0.000108756	0.316348
1329	PLIN2	0.134978	0.00539066	0.115124	0.00181632
1330	LEKR1	0.135287	1.6416e-06	0.0199356	0.136263
1331	OR10G8	0.135287	0.0217476	0.000108756	0.57226
1332	RAD17	0.135596	1.64594e-06	0.0691252	0.33374
1333	TMEM225	0.135596	0.0260742	0.000108756
1334	NOL6	0.135596	0.0120269	0.0407216	0.0096676
1335	CCDC125	0.135905	1.64594e-06	0.0691252	0.941679
1336	OR4D5	0.135905	0.0260742	0.000108756	0.366054
1337	KIAA1161	0.135905			0.0393809
1338	F10	0.136214	1.6785e-06	0.0102564	0.674526
1339	OR10G9	0.136214	0.0217476	0.000108756	0.157007
1340	FANCG	0.136214	0.00339731	0.00116604	0.0266706
1341	PROZ	0.136523	1.6785e-06	0.0145237	0.400689
1342	LOC100288123	0.136523	0.00520109	0.000114221
1343	PIGO	0.136523	0.00339731	0.00116604	0.00911892
1344	MCF2L-AS1	0.136832	1.6785e-06	0.0010457
1345	TCF3	0.136832	0.103531	0.000114221	0.607472
1346	C9orf71	0.136832			0.0393633
1347	F7	0.137141	1.6785e-06	0.0102564	0.764842
1348	ONECUT3	0.137141	0.00520109	0.000114221
1349	SLC35D2	0.137141	0.0123759	0.00163192	0.0178857
1350	MCF2L	0.13745	1.6785e-06	0.0010457	0.949319
1351	ATP8B3	0.13745	0.00520109	0.000114221	0.983445
1352	CTSL2	0.13745			0.00678367
1353	MIR12126	0.137759	1.71023e-06	0.0260363
1354	TMEM72-AS1	0.137759	0.00376937	0.000114341
1355	ALG2	0.137759	0.00361921	0.0412536	0.000210484
1356	GPRACR	0.138068	1.71023e-06	0.155465
1357	DEPP1	0.138068	0.00252241	0.000114341
1358	HMCN2	0.138376	1.71023e-06	0.0171961
1359	RASSF4	0.138376	0.00498194	0.000114341	0.747353
1360	FBXW2	0.138376	0.0105986	0.0439044	0.00792949
1361	NCS1	0.138685	1.71023e-06	0.0260363	0.116043
1362	ZNF22	0.138685	0.00498194	0.000114341	0.238269
1363	FAM129B	0.138685			0.0397483
1364	SLIT2	0.138994	1.71117e-06	0.266301	0.141414
1365	ZNF22-AS1	0.138994	0.00252241	0.000114341
1366	SETX	0.138994	0.0125683	0.0116669	0.0325283
1367	MIR218-1	0.139303	1.71117e-06	0.302822
1368	HBP1	0.139303	0.0100974	0.000114576	0.189442
1369	DDX31	0.139303	0.00283723	0.0218611	0.0364381
1370	GRPEL1	0.139612	1.76838e-06	0.000651558	0.717523
1371	PRKAR2B	0.139612	0.000550847	0.000114576	0.880166
1372	WDR85	0.139612			0.00638617
1373	SORCS2	0.13992	1.76838e-06	0.00367924	0.691406
1374	COG5	0.13992	0.00022118	0.000114576	0.366532
1375	ATP5C1	0.13992			0.0308324
1376	LINC02447	0.140229	1.76838e-06	0.0707037
1377	SPOP	0.140229	0.0198861	0.00011603	0.832612
1378	ARMC3	0.140229	0.000228559	0.0546328	0.0344986
1379	DCD	0.140538	1.79198e-06	0.076253	0.459853
1380	LOC100288866	0.140538	0.00633658	0.00011603
1381	PTF1A	0.140538	0.00392988	0.00981254	0.00847844
1382	PPP1R1A	0.140847	1.79198e-06	0.0624266	0.92031
1383	NXPH3	0.140847	0.00633658	0.00011603	0.729623
1384	HNRNPH3	0.140847	0.0102314	0.0949475	0.0147306
1385	LACRT	0.141155	1.79198e-06	0.076253	0.800561
1386	COL6A5	0.141155	0.00115398	0.000117941	0.0916026
1387	EIF4EBP2	0.141155	0.00428375	0.0180951	0.0303289
1388	GLYCAM1	0.141464	1.79198e-06	0.0624266
1389	COL6A4P2	0.141464	0.000100987	0.000117941
1390	CHST3	0.141464	0.0138186	0.0126916	0.0383831
1391	POLR1F	0.141772	1.80826e-06	0.0108027
1392	NEPRO	0.141772	0.00504444	0.000118135
1393	ANAPC16	0.141772	0.0321647	0.0122211	0.00574921
1394	LOC105378068	0.142081	1.87615e-06	0.0623569
1395	BOC	0.142081	0.000140672	0.000118135	0.138686
1396	VDAC2	0.142081	0.00813065	0.013701	0.0357157
1397	MIR8084	0.14239	1.88442e-06	0.174416
1398	LINC02044	0.14239	0.000298384	0.000118135
1399	C10orf11	0.14239			0.020881
1400	TRIQK	0.142698	1.88442e-06	0.174416
1401	MIR608	0.142698	0.0371998	0.000118649
1402	CFLP1	0.142698			0.0426633
1403	PXDNL	0.143007	1.92103e-06	0.0257282	0.499461
1404	KAZALD1	0.143007	0.0282744	0.000118649	0.149181
1405	GPR120	0.143007			0.024301
1406	CKS2	0.143315	1.95769e-06	0.0154484	0.779244
1407	MRPL43	0.143315	0.0282744	0.000118649	0.515923
1408	NKX2-3	0.143315	0.011316	0.00768634	0.0400494
1409	MIR3153	0.143624	1.95769e-06	0.0154484
1410	PDZD7	0.143624	0.0282744	0.000118649	0.0986039
1411	PHACTR1	0.143932	1.97619e-06	0.000934389
1412	LZTS2	0.143932	0.0282744	0.000118649	0.413552
1413	PDCD4	0.143932	0.000100503	0.0172948	0.0243797
1414	C21orf91-OT1	0.144241	2.01677e-06	0.13338
1415	SFXN3	0.144241	0.0282744	0.000118649	0.742528
1416	TECTB	0.144241	0.000143333	0.0437401	0.0283521
1417	C21orf91	0.144549	2.01677e-06	0.13338	0.633798
1418	SLF2	0.144549	0.0251374	0.000118649
1419	NHLRC2	0.144549	0.0280499	0.00583451	0.546434
1420	MIR6876	0.144857	2.01852e-06	0.107118
1421	SEMA4G	0.144857	0.0371998	0.000118649	0.581513
1422	BUB3	0.144857	8.30513e-05	0.0022686	0.0413542
1423	DOCK5	0.145166	2.01852e-06	0.00479387	0.958569
1424	TWNK	0.145166	0.0282744	0.000118649
1425	CDCA2	0.145474	2.01852e-06	0.00479387	0.0587422
1426	PCNX3	0.145474	0.00163852	0.000119132
1427	HNRNPF	0.145474	0.0092045	0.00502315	0.0126342
1428	LOC105379331	0.145783	2.01852e-06	0.00479387
1429	MIR4489	0.145783	0.00163852	0.000119132
1430	ZNF32	0.145783	0.00217787	0.00826953	0.0297681
1431	LINC01748	0.146091	2.03851e-06	0.290307
1432	ZNRD2	0.146091	0.00163852	0.000119132
1433	SGMS1	0.146091	0.00387114	0.0336901	0.0135654
1434	SMPD2	0.146399	2.04463e-06	0.022217	0.219233
1435	FAM89B	0.146399	0.00163852	0.000119132	0.335281
1436	MICAL1	0.146707	2.04463e-06	0.0335483
1437	ZNRD2-AS1	0.146707	0.00163852	0.000119132
1438	PLA2G12B	0.146707	0.000857597	0.214886	0.0202785
1439	PPIL6	0.147016	2.04463e-06	0.022217
1440	EHBP1L1	0.147016	0.00163852	0.000119132
1441	TTC18	0.147016			0.0199846
1442	CD164	0.147324	2.04463e-06	0.022217
1443	SCYL1	0.147324	0.00163852	0.000119132	0.181298
1444	HTR7	0.147324	0.00177082	0.0338416	0.0130986
1445	ZBTB24	0.147632	2.04463e-06	0.0335483
1446	MIR4690	0.147632	0.00163852	0.000119132
1447	TCTN3	0.147632	0.0836894	0.0134417	0.0121317
1448	RNF165	0.14794	2.07519e-06	0.167405	0.230016
1449	SFRP5	0.14794	8.04297e-05	0.00513326	0.0390004
1450	MIR4692	0.148248	2.07878e-06	0.016573
1451	TALAM1	0.148248	0.00163852	0.000119132
1452	ARAP1	0.148556	2.07878e-06	0.016573	0.113881
1453	LTBP3	0.148556	0.00163852	0.000119132	0.567592
1454	USMG5	0.148556			0.0428363
1455	HECW2	0.148865	2.1112e-06	0.00893155
1456	MIR2277	0.148865	0.0180767	0.000119922
1457	C10orf119	0.148865			0.00685262
1458	FAM172A	0.149173	0.00494067	0.000119922	0.701219
1459	SYCE1	0.149173	0.0158951	0.0261092	0.0300002
1460	CFAP36	0.149481	2.17563e-06	0.000857696
1461	NR2F1-AS1	0.149481	0.0126355	0.000119922
1462	LSP1	0.149481	0.000127961	0.000866416	0.01288
1463	C8orf34	0.149789	2.26043e-06	0.140075	0.931759
1464	NR2F1	0.149789	0.0126355	0.000119922	0.896427
1465	OR52N2	0.149789	0.00129085	0.145649	0.0239394
1466	RIC1	0.150097	2.26891e-06	0.0988984
1467	CAMKMT	0.150097	0.0115612	0.000121027
1468	RBMXL2	0.150097	0.00668829	0.0176487	0.027023
1469	TMCO4	0.150405	2.30573e-06	0.0122675	0.658803
1470	SNORD117	0.150405	0.0144286	0.000121386
1471	KCNC1	0.150405	0.00277937	0.00857568	0.0357929
1472	DLGAP3	0.150713	2.31076e-06	0.00490763
1473	SNORD84	0.150713	0.0144286	0.000121386
1474	PRMT3	0.150713	6.61176e-05	0.00484799	0.00515721
1475	SMIM12	0.151021	2.31076e-06	0.00490763
1476	AIF1	0.151021	0.0144286	0.000121386	0.524157
1477	ELP4	0.151021	0.0737478	0.00135022	0.0300298
1478	OTUD4	0.151329	2.31386e-06	0.00882267	0.622103
1479	PRRC2A	0.151329	0.00480644	0.000121386
1480	TCP11L1	0.151329	0.00204773	0.0033186	0.0171481
1481	MCCD1	0.151637	0.00607468	0.000121386
1482	ALKBH3	0.151637	0.0165373	0.00236561	0.00212562
1483	TARDBPP3	0.151944	2.47677e-06	0.00352501
1484	MICB-DT	0.151944	0.00607468	0.000121386
1485	DGKZ	0.151944	0.0147851	0.0104594	0.0093993
1486	ILKAP	0.152252	2.47677e-06	0.00352501	0.497982
1487	TNF	0.152252	0.00607468	0.000121386	0.628523
1488	DDB2	0.152252	0.0371102	0.00459698	0.0416736
1489	LST1	0.15256	0.0144286	0.000121386	0.627566
1490	OR4A15	0.15256	0.00307562	0.139095	0.00925879
1491	PRDM5	0.152868	2.48756e-06	0.0508848	0.558526
1492	ATP6V1G2	0.152868	0.0144286	0.000121386
1493	RTN3	0.152868	0.00290342	0.0264081	0.0153623
1494	PLEKHA7	0.153176	2.53832e-06	0.00336364	0.467881
1495	DDX39B-AS1	0.153176	0.00607468	0.000121386
1496	DNAJC4	0.153176	0.000193987	0.00172878	0.0165559
1497	SNORD147	0.153484	2.53832e-06	0.00336364
1498	LTA	0.153484	0.00607468	0.000121386	0.0703367
1499	CCDC88B	0.153484	0.000291543	0.000786717	0.0408991
1500	OR7E14P	0.153791	2.53832e-06	0.00336364
1501	MIR6832	0.153791	0.00480644	0.000121386
1502	LOC439914	0.153791			0.0201164
1503	LINC00593	0.154099	2.54832e-06	0.0470575
1504	LOC100287329	0.154099	0.00480644	0.000121386
1505	BRIP1	0.154407	2.62675e-06	0.0060282	0.981837
1506	ATP6V1G2-DDX39B	0.154407	0.0144286	0.000121386
1507	SNX32	0.154407	0.000310883	0.00256243	0.0445004
1508	MED13	0.154714	2.62675e-06	0.0207275	0.63701
1509	MICB	0.154714	0.00607468	0.000121386	0.278851
1510	SART1	0.154714	0.000777128	0.00256243	0.0090422
1511	INTS2	0.155022	2.62675e-06	0.0060282	0.383057
1512	DDX39B	0.155022	0.0144286	0.000121386
1513	DPP3	0.155022	0.00647462	0.0102336	0.0420136
1514	NUCB2	0.15533	2.63426e-06	0.00085539	0.788331
1515	SNORA38	0.15533	0.0144286	0.000121386
1516	SYT12	0.15533	0.000815935	0.0139383	0.0253959
1517	NCR3LG1	0.155637	2.63426e-06	0.00085539
1518	NFKBIL1	0.155637	0.00607468	0.000121386	0.782566
1519	NADSYN1	0.155637	0.000646136	0.000793209	0.0253651
1520	CEP126	0.155945	2.65068e-06	0.0641192
1521	LTB	0.155945	0.00480644	0.000121386	0.736986
1522	ANGPTL5	0.156253	2.65068e-06	0.0641192	0.135228
1523	MIR34A	0.156253	0.0412375	0.000121676
1524	ACER3	0.156253	0.00445767	0.0358844	0.00272681
1525	LINC01608	0.15656	2.70932e-06	0.355715
1526	LNCTAM34A	0.15656	0.0412375	0.000121676
1527	AK9	0.156868	2.72248e-06	0.00240317
1528	GPR157	0.156868	0.0412375	0.000121676	0.110013
1529	DDI1	0.156868	0.00344233	0.0642146	0.029587
1530	FTL	0.157175	2.72601e-06	0.0114608	0.70226
1531	H6PD	0.157175	0.00340382	0.000121676	0.106281
1532	FDX1	0.157175	0.0110699	0.0578526	0.0119258
1533	HSD17B14	0.157483	2.72601e-06	0.0114608	0.130056
1534	SLC2A5	0.157483	0.00337945	0.000121676	0.105054
1535	FAM118B	0.157483	0.00699409	0.0101176	0.0336557
1536	DHDH	0.15779	2.72601e-06	0.0114608	0.630777
1537	MIR34AHG	0.15779	0.0412375	0.000121676
1538	OR52H1	0.15779	0.0150292	0.0195324	0.0247127
1539	PPP1R15A	0.158098	2.72601e-06	0.0114608	0.137549
1540	ANKRD20A11P	0.158098	0.000519224	0.000122087
1541	LIPI	0.158405	0.00186134	0.000122087	0.585334
1542	TSG101	0.158405	0.000259646	0.0181708	0.0378495
1543	BAX	0.158712	2.72601e-06	0.0114608	0.0882615
1544	VIT	0.158712	0.000612029	0.000124685	0.914487
1545	BCAT2	0.15902	2.72601e-06	0.0114608	0.367655
1546	FEZ2	0.15902	0.000804028	0.000124685	0.293317
1547	OR8H1	0.15902	0.0133679	0.0255105	0.0337857
1548	PLEKHA4	0.159327	2.72601e-06	0.0114608	0.972318
1549	FGF12	0.159327	7.11603e-05	0.000126556	0.329594
1550	OR5M11	0.159327	0.0407569	0.00361732	0.0171265
1551	NUCB1	0.159634	2.72601e-06	0.0114608
1552	FGF12-AS2	0.159634	7.11603e-05	0.000126556
1553	LPXN	0.159634	0.0147261	0.0263552	0.0211412
1554	ACVR1B	0.159942	2.72676e-06	0.00681434	0.862667
1555	BAG6	0.159942	0.00480644	0.000126939
1556	EML3	0.159942	0.000111663	0.00293368	0.0278473
1557	FIGNL2-DT	0.160249	2.72676e-06	0.00384356
1558	GPANK1	0.160249	0.00480644	0.000126939
1559	ACVRL1	0.160556	2.72676e-06	0.00384356	0.503934
1560	CSNK2B	0.160556	0.00480644	0.000126939	0.204616
1561	C11orf68	0.160556	0.00497672	0.00256243	0.0335636
1562	FIGNL2	0.160864	2.72676e-06	0.00384356
1563	LY6G5C	0.160864	0.00480644	0.000126939	0.480127
1564	CDK2AP2	0.160864	0.00248057	0.00564335	0.019589
1565	ANKRD33	0.161171	2.72676e-06	0.00384356	0.484798
1566	MPIG6B	0.161171	0.00480644	0.000126939
1567	MIR3152	0.161478	2.76247e-06	0.215493
1568	CHKA	0.161478	0.00143574	0.00235087	0.0397092
1569	ADAMTSL1	0.161785	2.76247e-06	0.0130545	0.211242
1570	APOM	0.161785	0.00480644	0.000126939	0.897614
1571	CPT1A	0.161785	0.00142499	0.000831395	0.0136935
1572	SUSD1	0.162092	2.76926e-06	0.0499701	0.381545
1573	NARS2	0.162092	0.00804054	0.00521071	0.0177115
1574	HSP90AB1	0.162399	2.77519e-06	0.00944597	0.526827
1575	LY6G6F-LY6G6D	0.162399	0.00480644	0.000126939
1576	TMEM151B	0.162707	2.77519e-06	0.000822107	0.493054
1577	CD3D	0.162707	0.0745001	0.0181019	0.036107
1578	MYMX	0.163014	2.77519e-06	0.00114493
1579	LY6G6F	0.163014	0.00480644	0.000126939
1580	HYOU1	0.163014	0.00229087	0.00728093	0.0276985
1581	CAPN11	0.163321	2.77519e-06	0.00114493	0.402548
1582	LY6G6D	0.163321	0.00480644	0.000126939	0.146053
1583	SLC29A1	0.163628	2.77519e-06	0.00114493	0.0832512
1584	IL6ST	0.163628	0.00108885	0.000132128	0.482144
1585	CLSTN3	0.163628	0.0265185	0.00399275	0.0252124
1586	MRPL14	0.163935	2.77519e-06	0.00114493	0.483274
1587	KLRG1	0.163935	0.00019678	0.0251548	0.0442967
1588	PRKAA2	0.164242	2.79301e-06	0.0327468	0.574962
1589	FLJ31104	0.164242	0.00252639	0.000132128
1590	GABARAPL1	0.164242	0.00163441	0.0829856	0.0429325
1591	C8A	0.164549	2.79301e-06	0.012869	0.345708
1592	PMPCB	0.164549	0.0147037	0.000132288	0.852872
1593	PDE6H	0.164549	0.023014	0.0789929	0.0332316
1594	LOC101929935	0.164856	2.79301e-06	0.0327468
1595	DPY19L2P2	0.164856	0.00151165	0.000132288	0.926195
1596	SLCO1B1	0.164856	0.0583183	0.659449	0.0078454
1597	FYB2	0.165163	2.79301e-06	0.012869
1598	DNAJC2	0.165163	0.00151165	0.000132288	0.313492
1599	TMPRSS12	0.165163	0.0037532	0.0568492	0.00202338
1600	TAF3	0.16547	2.81378e-06	0.00780086
1601	PSMC2	0.16547	0.00151165	0.000132288	0.805905
1602	COPZ1	0.16547	0.0214961	0.0209548	0.0280057
1603	ITIH5	0.165776	2.81378e-06	0.0276659	0.858419
1604	TPP1	0.165776	0.000135037	0.000136928	0.321446
1605	INHBE	0.165776	0.0205822	0.022374	0.0428117
1606	ATP5F1C	0.166083	2.81378e-06	0.0276659
1607	TAF10	0.166083	0.000135037	0.000136928	0.665367
1608	MON2	0.166083	0.0138892	0.000776654	0.0231048
1609	ITIH2	0.16639	2.81378e-06	0.0276659	0.243039
1610	XPOT	0.16639	0.000454984	0.0132905	0.0281783
1611	KIN	0.166697	2.81378e-06	0.0276659	0.773166
1612	MRPL17	0.166697	0.000135037	0.000136928	0.252057
1613	C12orf28	0.166697			0.00105484
1614	PIK3C2A	0.167004	2.83266e-06	0.0167187	0.227735
1615	DCHS1	0.167004	0.000135037	0.000136928	0.520633
1616	TMTC2	0.167004	0.00577571	0.0344841	0.00814081
1617	RPS13	0.167311	2.83266e-06	0.152352	0.929216
1618	ANKRD55	0.167311	0.00108885	0.000137427	0.976632
1619	SOCS2	0.167311	0.0176485	0.0195976	0.0393365
1620	SNORD14B	0.167617	2.83266e-06	0.152352
1621	SNRPF	0.167617	0.0507366	0.00134518	0.0267347
1622	SNORD14A	0.167924	2.83266e-06	0.152352
1623	CNNM1	0.167924	0.00543582	0.000139607	0.18928
1624	ANO4	0.167924	0.00159701	0.0144882	0.0296543
1625	UBE2L5	0.168231	2.86621e-06	0.0129899
1626	EBF3	0.168231	0.00622809	0.000143513
1627	EID3	0.168231	0.00248541	0.0199317	0.0264207
1628	HMGB1	0.168537	2.86621e-06	0.00784237
1629	CTAGE7P	0.168537	0.00622809	0.000143513	0.869057
1630	C12orf75	0.168537	0.00156571	0.0112124	0.00858823
1631	LINC01058	0.168844	2.86621e-06	0.043725
1632	LINC02643	0.168844	0.0015094	0.000143605
1633	FICD	0.168844	0.0163342	0.000655516	0.0137868
1634	LINC00426	0.169151	2.86621e-06	0.0129899
1635	ENKUR	0.169457	3.00421e-06	0.0239484	0.30488
1636	SIX6	0.169457	0.00264847	0.000145579	0.81236
1637	P2RX4	0.169457	0.00704599	0.0332772	0.0129328
1638	THNSL1	0.169764	3.00421e-06	0.0239484	0.175179
1639	C14orf39	0.169764	0.00264847	0.000145579	0.955175
1640	RNF34	0.169764	0.00205631	0.0387749	0.00905021
1641	LINC01516	0.170071	3.00421e-06	0.0239484
1642	LGSN	0.170071	0.00134236	0.000148518	0.878401
1643	PARP11	0.170071	0.000362782	0.0300692	0.0179322
1644	PRTFDC1	0.170377	3.00421e-06	0.0239484	0.878306
1645	TRPM6	0.170377	0.00154507	0.000150739	0.963355
1646	C12orf33	0.170377			0.00817726
1647	WT1-AS	0.170684	3.0184e-06	0.0386051	0.433665
1648	C9orf40	0.170684	0.028747	0.000150739	0.178654
1649	PRR4	0.170684	0.0340186	0.112241	0.024431
1650	WT1	0.17099	3.0184e-06	0.0386051	0.694636
1651	CARNMT1-AS1	0.17099	0.00424364	0.000150739
1652	PRH1	0.17099	0.000263572	0.02698	0.0194647
1653	FRRS1	0.171297	3.05451e-06	0.0377129
1654	CARNMT1	0.171297	0.0431833	0.000150739
1655	PALMD	0.171603	3.05451e-06	0.22134	0.536518
1656	GRK4	0.171603	0.0324942	0.000152092	0.590119
1657	LMO3	0.171603	0.0298284	0.00537635	0.0150889
1658	IFNA22P	0.17191	3.07805e-06	0.116699
1659	HTT-AS	0.17191	0.0799357	0.000152092
1660	RACGAP1P	0.17191			0.0240355
1661	IFNA5	0.172216	3.07805e-06	0.116699	0.762503
1662	PCP2	0.172216	0.00235536	0.000152659	0.938322
1663	ADCY6	0.172216	0.019224	0.00408549	0.0191646
1664	ADAMTSL2	0.172522	3.13356e-06	0.00454853
1665	PET100	0.172522	0.00257668	0.000152659
1666	ARF3	0.172522	0.0442452	0.0123309	0.00659416
1667	SLC2A6	0.172829	3.13356e-06	0.00454853
1668	MIR6792	0.172829	0.0107421	0.000152659
1669	MCRS1	0.172829	0.0924789	0.0243908	0.0311024
1670	MYMK	0.173135	3.13356e-06	0.0192782
1671	XAB2	0.173135	0.00235536	0.000152659	0.275784
1672	NCKAP5L	0.173135	0.00149774	0.0195585	0.00971676
1673	REXO4	0.173441	3.13356e-06	0.00454853
1674	PEX11G	0.173441	0.00169885	0.000152659	0.132617
1675	KRT79	0.173441	0.000320777	0.0423497	0.00887283
1676	CACFD1	0.173748	3.13356e-06	0.00454853
1677	MCEMP1	0.173748	0.00257668	0.000152659
1678	GLS2	0.173748	0.0076252	0.0309216	0.017927
1679	FOSL2	0.174054	3.13835e-06	0.0115868	0.853789
1680	TRAPPC5	0.174054	0.00257668	0.000152659	0.598149
1681	AVIL	0.174054	0.0481145	0.000728687	0.0421944
1682	FLJ31356	0.17436	3.13835e-06	0.0115868
1683	PNPLA6	0.17436	0.00169885	0.000152659	0.304483
1684	KITLG	0.17436	0.00694229	0.0081497	0.00434869
1685	PLB1	0.174667	3.13835e-06	0.00446234	0.484566
1686	CAMSAP3	0.174667	0.0107421	0.000152659
1687	DCN	0.174667	0.0132779	0.0154379	0.044148
1688	LOC100505716	0.174973	3.13835e-06	0.0115868
1689	STXBP2	0.174973	0.00257668	0.000152659	0.633691
1690	GOLGA2B	0.174973			0.0416312
1691	LINC00535	0.175279	3.16646e-06	0.00988895
1692	RETN	0.175279	0.00257668	0.000152659	0.723092
1693	TRPV4	0.175279	0.00548505	0.0289475	0.018152
1694	LOC101927851	0.175585	3.18156e-06	0.0678762
1695	EDN1	0.175585	0.0117152	0.000159546	0.823007
1696	GPN3	0.175585	0.000972776	0.0289912	0.00952758
1697	LINC01381	0.175891	3.25799e-06	0.0145177
1698	DNPEP	0.175891	0.00207419	0.000162082	0.413568
1699	EFR3B	0.176197	3.25799e-06	0.0343365	0.149842
1700	TMEM198	0.176197	0.00189364	0.000162082	0.362183
1701	TMEM132D	0.176197	0.000163256	0.0121786	0.0263089
1702	ASIC4	0.176504	0.00189364	0.000162082
1703	STX2	0.176504	0.00143674	0.00419882	0.0102684
1704	AHNAK2	0.17681	3.29081e-06	0.0182265	0.853348
1705	SPEG	0.17681	0.00207419	0.000162082	0.337757
1706	ATP12A	0.17681	0.0243644	0.00880388	0.00404125
1707	CLBA1	0.177116	3.29081e-06	0.00832762
1708	GMPPA	0.177116	0.00207419	0.000162082	0.0551933
1709	COG3	0.177116	0.114159	0.00826849	0.020935
1710	PLD4	0.177422	3.29081e-06	0.00832762	0.922088
1711	SPEGNB	0.177422	0.00207419	0.000162082
1712	WDFY2	0.177422	0.00267923	0.0510527	0.0127572
1713	AGAP1	0.177728	3.30516e-06	0.00183419	0.193566
1714	DES	0.177728	0.00207419	0.000162082	0.421529
1715	UBAC2	0.177728	0.00324105	0.0179565	0.00593035
1716	GPR6	0.178034	3.32462e-06	0.145034	0.226789
1717	PTPN6	0.178034	0.0448531	0.000164017	0.173746
1718	PSPC1	0.178034	4.10179e-05	0.106663	0.0103266
1719	PCSK6	0.17834	3.32752e-06	0.0100641	0.964769
1720	MIR200C	0.17834	0.0448531	0.000164017
1721	N6AMT2	0.17834			0.0447547
1722	HHIP-AS1	0.178646	3.32851e-06	0.0474313
1723	USP5	0.178646	0.0259029	0.000164017	0.393017
1724	CSNK1A1L	0.178646	0.00183739	0.0970627	0.0151093
1725	HHIP	0.178952	3.32851e-06	0.0474313	0.264319
1726	DSTNP2	0.178952	0.0259029	0.000164017	0.200122
1727	KBTBD7	0.178952	0.0208587	0.0178007	0.0353353
1728	CAND1	0.179258	3.3464e-06	0.0131919	0.286486
1729	CDCA3	0.179258	0.0457544	0.000164017	0.423785
1730	ZC3H13	0.179258	0.00139061	0.00311861	0.033147
1731	TFAP2B	0.179564	3.359e-06	0.0242253	0.404147
1732	ENO2	0.179564	0.0457544	0.000164017	0.275275
1733	RCBTB2	0.179564	0.000892014	0.0272849	0.00210897
1734	FHIT	0.179869	3.47185e-06	0.0854231	0.799329
1735	LRRC23	0.179869	0.0259029	0.000164017	0.713058
1736	RCBTB1	0.179869	0.0125099	0.0129133	0.00541319
1737	DAOA-AS1	0.180175	3.52696e-06	0.0625984
1738	MIR200CHG	0.180175	0.0448531	0.000164017
1739	LECT1	0.180175			0.015247
1740	TLK1	0.180481	3.69516e-06	0.0151387	0.0514676
1741	MIR141	0.180481	0.0448531	0.000164017
1742	OXGR1	0.180481	0.00143518	0.061813	0.044115
1743	ATN1	0.180787	0.0448531	0.000164017	0.900822
1744	C13orf27	0.180787			0.0114453
1745	MIR632	0.181093	3.76628e-06	0.00695497
1746	LOC105369632	0.181093	0.0448531	0.000164017
1747	CARS2	0.181093	5.68041e-05	0.0146861	0.025286
1748	ZNF207	0.181398	3.76628e-06	0.00695497	0.113831
1749	EMG1	0.181398	0.0448531	0.000164017	0.370511
1750	PCID2	0.181398	0.000756565	0.00876593	0.0427509
1751	RHOT1	0.181704	3.76628e-06	0.0618424	0.12207
1752	TPI1	0.181704	0.0259029	0.000164017	0.830367
1753	BCL2L2	0.181704	0.0202955	0.0420513	0.00790188
1754	LOC105371730	0.18201	3.76628e-06	0.0618424
1755	RNU7-1	0.18201	0.0448531	0.000164017
1756	FAM177A1	0.18201	0.00196689	0.0262581	0.0358551
1757	RHBDL3	0.182316	3.76628e-06	0.00695497	0.335895
1758	RPL13P5	0.182316	0.0259029	0.000164017	0.639822
1759	CGRRF1	0.182316	0.00833107	0.0276827	0.0379385
1760	ARGFXP2	0.182621	3.76628e-06	0.0618424
1761	C12orf57	0.182621	0.0448531	0.000164017	0.214943
1762	LGALS3	0.182621	0.00787202	0.0569413	0.0199276
1763	GPR160	0.182927	3.77843e-06	0.0534794	0.736239
1764	SPSB2	0.182927	0.0448531	0.000164017	0.47641
1765	FBXO34	0.182927	0.00166831	0.0127301	0.00356728
1766	PHC3	0.183233	3.77843e-06	0.0226573	0.275033
1767	TSHZ2	0.183233	0.00018308	0.000164242	0.533863
1768	ARID4A	0.183233	0.00134335	0.00236587	0.0397249
1769	TMTC4	0.183538	3.79616e-06	0.0105745	0.891867
1770	AIP	0.183538	0.000430667	0.000169894	0.125327
1771	HIF1A	0.183538	0.000183089	0.0102712	0.0436216
1772	NALCN-AS1	0.183844	3.79616e-06	0.0105745
1773	TMEM134	0.183844	0.000430667	0.000169894	0.902389
1774	ZBTB1	0.183844	0.00116518	0.0109727	0.0156478
1775	GGACT	0.184149	3.79616e-06	0.0105745
1776	PTPRCAP	0.184149	0.000430667	0.000169894	0.86801
1777	SERPINA13	0.184149			0.0366404
1778	MIR6752	0.184455	0.000430667	0.000169894
1779	CABP4	0.18476	0.000430667	0.000169894	0.314072
1780	KIAA0284	0.18476			0.00285499
1781	CLCF1	0.185066	0.000430667	0.000169894	0.888317
1782	KIAA0125	0.185066			0.00338442
1783	TPH1	0.185371	3.813e-06	0.0245264	0.720839
1784	POLD4	0.185371	0.000430667	0.000169894	0.739403
1785	NDRG2	0.185371	0.000326298	0.0026506	0.0318537
1786	TBC1D10C	0.185677	0.000430667	0.000169894
1787	CBLN3	0.185677	0.00658005	0.0332385	0.0109136
1788	GPR152	0.185982	0.000430667	0.000169894	0.255113
1789	PRKD1	0.185982	0.00789331	0.0797226	0.0381208
1790	ADGRL2	0.186288	3.81367e-06	0.0120563
1791	PPP1CA	0.186288	0.000430667	0.000169894	0.960404
1792	C14orf106	0.186288			0.0122203
1793	CHCHD10	0.186593	3.86705e-06	0.0193433	0.569639
1794	CARNS1	0.186593	0.000430667	0.000169894	0.912754
1795	C14orf181	0.186593			0.0314437
1796	SMARCB1	0.186898	3.86705e-06	0.0193433	0.402645
1797	RPS6KB2	0.186898	0.000430667	0.000169894	0.303319
1798	MIF-AS1	0.187204	3.86705e-06	0.0229204
1799	CORO1B	0.187204	0.000430667	0.000169894	0.699636
1800	TMED10	0.187204	0.0389629	0.0558279	0.0439364
1801	MIF	0.187509	3.86705e-06	0.0193433	0.427556
1802	TSPAN6	0.187509	1	0.000170082	0.544566
1803	CATSPERB	0.187509	0.00503715	0.0247726	0.00611548
1804	DDTL	0.187814	3.86705e-06	0.0229204
1805	SRPX2	0.187814	1	0.000170082	0.755147
1806	DERL3	0.18812	3.86705e-06	0.0193433	0.25634
1807	SYTL4	0.18812	1	0.000170082	0.262413
1808	AKT1	0.18812	0.000374503	0.00832762	0.0185319
1809	VPREB3	0.188425	3.86705e-06	0.0193433	0.874543
1810	TNMD	0.188425	1	0.000170082	0.41944
1811	JAG2	0.188425	0.000377478	0.00113562	0.0337795
1812	SLC2A11	0.18873	3.86705e-06	0.0193433	0.262969
1813	DDX21	0.18873	0.026689	0.000171769	0.326219
1814	NUDT14	0.18873	0.00209996	0.00113562	0.019784
1815	COX11	0.189035	3.96457e-06	0.127289	0.876225
1816	DDX50	0.189035	0.0152368	0.000171769	0.677327
1817	SCG5	0.189035	0.00475513	0.0208537	0.0371782
1818	STXBP4	0.18934	3.96457e-06	0.127289	0.234921
1819	KIFBP	0.18934	0.0204424	0.000171769
1820	PGBD4	0.18934	0.0320425	0.0641027	0.0443175
1821	SORCS1	0.189646	3.99327e-06	0.0256286	0.35101
1822	STOX1	0.189646	0.00469867	0.000171769	0.79108
1823	BAHD1	0.189646	0.00366093	0.0203532	0.024435
1824	FAT3	0.189951	4.06718e-06	0.00832417
1825	KDM2B	0.189951	0.0134723	0.000173146	0.14394
1826	VPS18	0.189951	0.011499	0.00588729	0.00560345
1827	LRBA	0.190256	4.07462e-06	0.0148345	0.0451835
1828	MIR7107	0.190256	0.0134723	0.000173146
1829	WDR76	0.190256	0.0579834	0.000850878	0.0299112
1830	SOX6	0.190561	4.10413e-06	0.0224574	0.815073
1831	ORAI1	0.190561	0.0307943	0.000173146	0.140327
1832	SLC27A2	0.190561	0.0112957	0.00850815	0.0380909
1833	WWOX	0.190866	4.1338e-06	0.0364575	0.768217
1834	L17330	0.190866			0.0408958
1835	LOC101928034	0.191171	4.15302e-06	0.0036435
1836	LRRTM1	0.191171	0.000287314	0.000174833	0.259657
1837	BBS4	0.191171	0.0502304	0.0283388	0.011784
1838	S100A4	0.191476	4.15302e-06	0.0036435
1839	FAM107B	0.191476	0.00236133	0.000180977	0.841851
1840	S100A7	0.191781	4.15302e-06	0.0036435	0.109792
1841	HSPA14	0.191781	0.00236133	0.000180977	0.575888
1842	PPCDC	0.191781	0.0030105	0.0316937	0.0221772
1843	S100A8	0.192086	4.15302e-06	0.0326775	0.398188
1844	LOC100421372	0.192086	0.00236133	0.000180977
1845	MORF4L1	0.192086	0.000364963	0.049674	0.00186275
1846	S100A6	0.192391	4.15302e-06	0.0036435	0.753471
1847	S100A5	0.192696	4.15302e-06	0.0036435
1848	HPR	0.192696	0.0445776	0.000183308	0.174976
1849	IGF1R	0.192696	0.000604011	0.0068192	0.957238
1850	MIR708	0.193001	4.17097e-06	0.00537202
1851	LRRC28	0.193001	0.00178226	0.0212075	0.0337064
1852	MIR5579	0.193306	4.17097e-06	0.00537202
1853	TXNL4B	0.193306	0.0254223	0.000183308	0.140866
1854	LRRK1	0.193306	0.0052096	0.00427072	0.0709168
1855	TENM4	0.193611	4.17097e-06	0.00521071
1856	HP	0.193611	0.0445776	0.000183308	0.945166
1857	CHRFAM7A	0.193611	0.132237	0.0650874	0.0092809
1858	ASTN2	0.193916	4.17651e-06	0.00189312	0.425677
1859	PMFBP1	0.193916	0.0222365	0.000183308	0.967277
1860	PPP1R14D	0.193916	0.0126497	0.00588729	0.0282634
1861	DHX38	0.19422	0.0445776	0.000183308	0.0841588
1862	C15orf33	0.19422			0.0354174
1863	COL5A1	0.194525	4.33031e-06	0.0361342	0.946714
1864	NRG4	0.194525	0.00110278	0.0471812	0.00493594
1865	COL5A1-AS1	0.19483	4.33031e-06	0.0727767
1866	ACSBG1	0.19483	0.00624124	0.0335575	0.021964
1867	IGLL5	0.195135	4.33689e-06	0.409011	0.332705
1868	UBE2Q2P1	0.195135	0.0431064	0.0155912	0.0127422
1869	MIR5571	0.195439	4.33689e-06	0.409011
1870	WDR73	0.195439	0.0119593	0.0155912	0.0141576
1871	PKD1L2	0.195744	4.34844e-06	0.0090038	0.102005
1872	LINS	0.195744			0.000192189
1873	C16orf46	0.196049	4.34844e-06	0.0090038	0.820836
1874	SELS	0.196049			0.00711588
1875	GCSH	0.196354	4.34844e-06	0.0090038
1876	RHOT2	0.196354	0.00801681	0.00131548	0.00670402
1877	MARVELD2	0.196658	4.37587e-06	0.0691252
1878	RHBDL1	0.196658	0.00801681	0.00131548	0.0170524
1879	TAF9	0.196963	4.37587e-06	0.0691252	0.139973
1880	SOX8	0.196963	0.0124719	0.00870066	0.0285655
1881	AK6	0.197268	4.37587e-06	0.0691252
1882	BAIAP3	0.197268	0.018827	0.0180716	0.0233407
1883	TMEM132B	0.197572	4.39681e-06	0.0146261
1884	E4F1	0.197572	0.0114453	0.0217462	0.0432134
1885	DCLK2	0.197877	4.42345e-06	0.00551905	0.741514
1886	PLXNA3	0.197877	1	0.000188894	0.232354
1887	KREMEN2	0.197877	0.00205652	0.0069532	0.0192095
1888	TTC26	0.198181	4.47806e-06	0.00164888	0.148085
1889	FAM50A	0.198181	1	0.000188894	0.714351
1890	MMP25	0.198181	0.000906157	0.00421524	0.0447131
1891	ZC3HAV1	0.198486	4.47806e-06	0.00164888	0.864875
1892	FAM3A	0.198486	1	0.000188894	0.692924
1893	LYRM1	0.198486	0.0292402	0.016486	0.0450196
1894	MIR10399	0.19879	4.47806e-06	0.00164888
1895	IKBKG	0.19879	1	0.000188894	0.348153
1896	TMEM159	0.19879	0.00247003	0.0506014	0.0279569
1897	ZC3HAV1L	0.199095	4.47806e-06	0.00164888	0.757743
1898	SLC10A3	0.199095	1	0.000188894	0.262125
1899	PLK1	0.199095	0.000428307	0.00353581	0.0283932
1900	KIAA1549	0.199399	4.47806e-06	0.0314072	0.199012
1901	LAGE3	0.199399	1	0.000188894	0.404312
1902	CH17-340M24.3	0.199704	1	0.000188894
1903	FBXL19	0.199704	0.014714	0.0293855	0.0418416
1904	AADACP1	0.200008	4.54335e-06	0.10079
1905	MIR6858	0.200008	1	0.000188894
1906	HEATR3	0.200008	0.0429825	0.0362388	0.00894891
1907	AADACL2	0.200312	4.54335e-06	0.10079	0.511097
1908	UBL4A	0.200312	1	0.000188894	0.213328
1909	RBL2	0.200312	0.000249681	0.0274309	0.0212244
1910	MIR3182	0.200617	4.59094e-06	0.18735
1911	SLC12A3	0.200617	0.00166907	0.0101345	0.00195916
1912	CDH13	0.200921	4.59094e-06	0.00539479	0.565776
1913	ITM2B	0.200921	0.00296382	0.000189073	0.582365
1914	CMTM2	0.200921	0.0116785	0.0465664	0.0221197
1915	LINC00992	0.201225	4.63766e-06	0.791599
1916	RB1-DT	0.201225	8.68239e-05	0.000189073
1917	CES3	0.201225	0.000968783	0.0013936	0.0192734
1918	MIR3146	0.20153	4.64637e-06	0.0108027
1919	RB1	0.20153	8.68239e-05	0.000189073	0.648678
1920	NIP7	0.20153	0.0119939	0.0400303	0.0148251
1921	ICE1	0.201834	4.69209e-06	0.0391593
1922	RDH13	0.201834	0.00134224	0.000191809	0.344859
1923	BCMO1	0.201834			0.0265346
1924	LOC114841040	0.202138	4.7068e-06	0.00545018
1925	PTPRH	0.202138	0.0113558	0.000191809	0.249938
1926	MAP1LC3B	0.202138	0.00144806	0.0154538	0.0232228
1927	FAM83F	0.202443	4.7068e-06	0.00545018	0.61224
1928	SYT5	0.202443	0.0113558	0.000191809	0.981623
1929	ACSF3	0.202443	0.000863293	0.0119296	0.0311767
1930	TNRC6B	0.202747	4.7068e-06	0.00545018	0.731433
1931	MIR7975	0.202747	0.0020547	0.000191809
1932	C16orf81	0.202747			0.0287757
1933	MACROD2	0.203051	4.73747e-06	0.0442183	0.687108
1934	PPP1R12C	0.203051	0.0020547	0.000191809	0.900242
1935	LOC146336	0.203051			0.0294047
1936	FRMD3	0.203355	4.84306e-06	0.0357763	0.629712
1937	TNNI3	0.203355	0.00583495	0.000191809	0.682891
1938	GALNT18	0.203659	4.92302e-06	0.00155303
1939	DNAAF3	0.203659	0.0113558	0.000191809
1940	RNPS1	0.203659	0.0114453	0.0176557	0.0423185
1941	TNNT1	0.203963	0.0020547	0.000191809	0.788386
1942	2021-09-12	0.203963			0.0265496
1943	SOX1	0.204267	0.00652696	0.000194457	0.047315
1944	GPR139	0.204267	0.000552335	0.00846602	0.0261047
1945	SOX1-OT	0.204572	0.000596177	0.000194457
1946	RRN3P3	0.204876	0.212385	0.0767265	0.0154315
1947	RABEP2	0.20518	0.000361945	0.0101341	0.00475897
1948	LINC01250	0.205484	5.03991e-06	0.00684028
1949	ZNF785	0.205484	0.00501917	0.00364536	0.00896031
1950	RAP1A	0.205788	5.1141e-06	0.035307	0.488371
1951	SCART1	0.205788	3.95442e-05	0.000198213
1952	ANKRD26P1	0.205788	0.00146516	0.0438246	0.030086
1953	LOC107985184	0.206092	5.1141e-06	0.0780929
1954	MTG1	0.206092	3.95442e-05	0.000198213	0.720008
1955	CIAPIN1	0.206092	0.0224267	0.00702096	0.0422381
1956	ADORA3	0.206396	5.1141e-06	0.0723525	0.258456
1957	ECHS1	0.206396	3.95442e-05	0.000198213	0.514799
1958	C16orf80	0.206396			0.00560468
1959	LINC01160	0.2067	5.1141e-06	0.0723525
1960	FUOM	0.2067	3.95442e-05	0.000198213
1961	SLC38A7	0.2067	0.0135058	0.0252573	0.0207794
1962	TMIGD3	0.207003	5.1141e-06	0.035307
1963	PAOX	0.207003	3.95442e-05	0.000198213	0.1134
1964	MIR3944	0.207307	3.95442e-05	0.000198213
1965	ACD	0.207307	0.00298924	0.00598984	0.0238182
1966	PWWP2B	0.207611	5.13357e-06	0.00870857	0.77731
1967	SLC12A4	0.207611	0.00291339	0.0056799	0.0323623
1968	LRRC27	0.207915	5.13357e-06	0.00870857	0.241904
1969	LINC02870	0.208219	5.13357e-06	0.00870857
1970	CALY	0.208219	3.95442e-05	0.000198213	0.642888
1971	LINC01537	0.208523	5.17191e-06	0.00121952
1972	SPRN	0.208523	0.000595003	0.000198213
1973	ASIC2	0.208826	5.17356e-06	0.00936678
1974	LINC01081	0.208826	0.00505135	0.000198499
1975	CENPBD1	0.208826	0.00136224	0.0187621	0.0377542
1976	RPL7	0.20913	5.22079e-06	0.00798671
1977	LINC02135	0.20913	0.00505135	0.000198499
1978	RNMTL1	0.20913			0.0176592
1979	C8orf89	0.209434	5.22079e-06	0.010861
1980	LINC01082	0.209434	0.00113087	0.000198499
1981	RDH10-AS1	0.209738	5.22079e-06	0.00798671
1982	DYNC1I2	0.209738	0.00216347	0.000199944	0.728469
1983	SGSM2	0.209738	0.00112812	0.00833938	0.020625
1984	RDH10	0.210041	5.22079e-06	0.010861	0.276785
1985	SLC25A12	0.210041	0.00216347	0.000199944	0.825135
1986	OR1A1	0.210041	0.00135297	0.0634972	0.0130418
1987	STAU2-AS1	0.210345	5.22079e-06	0.00798671
1988	PAM	0.210345	8.01767e-05	0.00020354	0.398769
1989	ZMYND15	0.210345	0.00830523	0.0148473	0.00506918
1990	TBC1D1	0.210649	5.22902e-06	0.0272576	0.492785
1991	LINC00491	0.210649	0.0563336	0.00020354
1992	XAF1	0.210649	0.00305073	0.0327215	0.0308982
1993	PTTG2	0.210952	5.22902e-06	0.0290204	0.129854
1994	PAFAH1B3	0.210952	0.000257843	0.000204629	0.717281
1995	FLJ34690	0.210952			0.0343483
1996	FCHSD2	0.211256	5.23932e-06	0.016573	0.72767
1997	MIR8077	0.211256	0.00662437	0.000204629
1998	ARHGAP44	0.211256	0.000888669	0.0538945	0.0360099
[truncated: 1,555 more rows]
